# Supplementary material for: N′-[(1E)-(4-Fluoro­phen­yl)methyl­idene]thio­phene-2-carbohydrazide
Source: Acta Crystallogr Sect E Struct Rep Online. 2012 Jan 11;68(Pt 2):o314. doi: 10.1107/S1600536811056121 (PMC3275004; doi:10.1107/S1600536811056121)
Supplement: Supplementary file 1 [file e-68-0o314-sup1.cif]

##############################################################################
#                                                                            #
# This CIF contains the data in a paper accepted for publication in          #
# Acta Crystallographica Section E. It conforms to the requirements of       #
# Notes for Authors for Acta Crystallographica Section E, and has been       #
# peer reviewed under the auspices of the IUCr Commission on Journals.       #
#                                                                            #
# Full details of the Crystallographic Information File format               #
# are given in the paper "The Crystallographic Information File (CIF):       #
# a New Standard Archive File for Crystallography" by S. R. Hall, F. H.      #
# Allen and I. D. Brown [Acta Cryst. (1991), A47, 655-685].                  #
#                                                                            #
# The current version of the core CIF dictionary is obtainable from          #
# ftp://ftp.iucr.org/pub/cif_core.dic.                                       #
#                                                                            #
# Software is freely available for graphical display of the structure(s)     #
# in this CIF. For information consult the CIF software page                 #
# http://www.iucr.org/resources/cif/software.                                #
#                                                                            #
# This file may be used for bona fide research purposes within the           #
# scientific community so long as proper attribution is given to the journal # 
# article from which it was obtained.                                        #
#                                                                            #
##############################################################################
data_global
_audit_creation_method     SHELXL-97
_journal_date_recd_electronic     2011-12-19
_journal_date_accepted     2011-12-29
_journal_name_full     'Acta Crystallographica, Section E'
_journal_year     2012
_journal_volume     68
_journal_issue      2
_journal_page_first     o314
_journal_page_last     o314
_journal_paper_category     QO
_journal_paper_doi     10.1107/S1600536811056121
_journal_coeditor_code     XU5417
_publ_contact_author
;
     Dr. Seik Weng Ng
     Department of Chemistry
     University of Malaya
     50603 Kuala Lumpur
     Malaysia
;
_publ_contact_author_email     seikweng@um.edu.my
_publ_contact_author_fax     '03 7967 4193'
_publ_contact_author_phone     '03 7967 6778'
_publ_section_title
;
<i>N</i>'-[(1<i>E</i>)-(4-Fluorophenyl)methylidene]thiophene-2-carbohydrazide
;
loop_
    _publ_author_name
    _publ_author_address
    'Alanazi, Amer M.'
;
Department of Pharmaceutical Chemistry
College of Pharmacy
King Saud University
Riyadh 11451
Saudi Arabia
;
    'Lahsasni, Siham'
;
Department of Pharmaceutical Chemistry
College of Pharmacy
King Saud University
Riyadh 11451
Saudi Arabia
;
    'El-Emam, Ali A.'
;
Department of Pharmaceutical Chemistry
College of Pharmacy
King Saud University
Riyadh 11451
Saudi Arabia
;
    'Ng, Seik Weng'
;
     Department of Chemistry
     University of Malaya
     50603 Kuala Lumpur
     Malaysia
     and
     Chemistry Department
     Faculty of Science
     King Abdulaziz University
     PO Box 80203 Jeddah
     Saudi Arabia
;
_publ_section_synopsis     .
data_I
_audit_creation_method     SHELXL-97
_chemical_name_systematic
;
<i>N</i>'-[(1<i>E</i>)-(4-Fluorophenyl)methylidene]thiophene-2-carbohydrazide
;
_chemical_name_common     ?
_chemical_formula_moiety     'C12 H9 F N2 O S'
_chemical_formula_sum     'C12 H9 F N2 O S'
_chemical_formula_iupac     'C12 H9 F N2 O S'
_chemical_formula_weight     248.27
_chemical_melting_point     ?
_symmetry_cell_setting     monoclinic
_symmetry_space_group_name_H-M     'P 21/c'
_symmetry_space_group_name_Hall     '-P 2ybc'
loop_
    _symmetry_equiv_pos_as_xyz
    'x, y, z'
    '-x, y+1/2, -z+1/2'
    '-x, -y, -z'
    'x, -y-1/2, z-1/2'
_cell_length_a     13.3076(11)
_cell_length_b     5.6015(4)
_cell_length_c     15.3062(12)
_cell_angle_alpha     90.00
_cell_angle_beta     104.166(9)
_cell_angle_gamma     90.00
_cell_volume     1106.27(15)
_cell_formula_units_Z     4
_cell_measurement_reflns_used     1715
_cell_measurement_theta_min     2.7394
_cell_measurement_theta_max     27.5014
_cell_measurement_temperature     100(2)
_exptl_crystal_description     prism
_exptl_crystal_colour     colorless
_exptl_crystal_size_max     0.35
_exptl_crystal_size_mid     0.15
_exptl_crystal_size_min     0.05
_exptl_crystal_density_diffrn     1.491
_exptl_crystal_density_meas     ?
_exptl_crystal_density_method     'not measured'
_exptl_crystal_F_000     512
_exptl_absorpt_coefficient_mu     0.289
_exptl_absorpt_correction_type     multi-scan
_exptl_absorpt_process_details     '(CrysAlis PRO; Agilent, 2010)'
_exptl_absorpt_correction_T_min     0.9057
_exptl_absorpt_correction_T_max     0.9857
_diffrn_ambient_temperature     100(2)
_diffrn_radiation_type     MoK\a
_diffrn_radiation_wavelength     0.71073
_diffrn_radiation_source     'SuperNova (Mo) X-ray Source'
_diffrn_radiation_monochromator     Mirror
_diffrn_measurement_device_type
                  'Agilent SuperNova Dual diffractometer with an Atlas detector'
_diffrn_measurement_method     '\w scan'
_diffrn_detector_area_resol_mean     10.4041
_diffrn_reflns_number     4609
_diffrn_reflns_av_R_equivalents     0.0369
_diffrn_reflns_av_sigmaI/netI     0.0595
_diffrn_reflns_theta_min     2.74
_diffrn_reflns_theta_max     27.56
_diffrn_reflns_theta_full     27.56
_diffrn_measured_fraction_theta_max     0.989
_diffrn_measured_fraction_theta_full     0.989
_diffrn_reflns_limit_h_min     -13
_diffrn_reflns_limit_h_max     17
_diffrn_reflns_limit_k_min     -7
_diffrn_reflns_limit_k_max     4
_diffrn_reflns_limit_l_min     -19
_diffrn_reflns_limit_l_max     11
_diffrn_standards_number     0
_diffrn_standards_interval_count     0
_diffrn_standards_interval_time     0
_diffrn_standards_decay_%     0
_reflns_number_total     2532
_reflns_number_gt     1917
_reflns_threshold_expression     I>2\s(I)
_refine_ls_structure_factor_coef     Fsqd
_refine_ls_matrix_type     full
_refine_ls_R_factor_all     0.0661
_refine_ls_R_factor_gt     0.0429
_refine_ls_wR_factor_gt     0.0917
_refine_ls_wR_factor_ref     0.1075
_refine_ls_goodness_of_fit_ref     1.061
_refine_ls_restrained_S_all     1.060
_refine_ls_number_reflns     2532
_refine_ls_number_parameters     171
_refine_ls_number_restraints     5
_refine_ls_hydrogen_treatment     mixed
_refine_ls_weighting_scheme     calc
_refine_ls_weighting_details
         'calc w=1/[\s^2^(Fo^2^)+(0.0425P)^2^+0.1130P] where P=(Fo^2^+2Fc^2^)/3'
_atom_sites_solution_hydrogens     geom
_atom_sites_solution_primary     direct
_atom_sites_solution_secondary     difmap
_refine_ls_shift/su_max     0.001
_refine_ls_shift/su_mean     0.001
_refine_diff_density_max     0.304
_refine_diff_density_min     -0.283
_refine_ls_extinction_method     none
_refine_ls_extinction_coef     ?
loop_
    _atom_type_symbol
    _atom_type_description
    _atom_type_scat_dispersion_real
    _atom_type_scat_dispersion_imag
    _atom_type_scat_source
    'C' 'C' 0.0033 0.0016
                         'International Tables Vol C Tables 4.2.6.8 and 6.1.1.4'
    'H' 'H' 0.0000 0.0000
                         'International Tables Vol C Tables 4.2.6.8 and 6.1.1.4'
    'N' 'N' 0.0061 0.0033
                         'International Tables Vol C Tables 4.2.6.8 and 6.1.1.4'
    'O' 'O' 0.0106 0.0060
                         'International Tables Vol C Tables 4.2.6.8 and 6.1.1.4'
    'F' 'F' 0.0171 0.0103
                         'International Tables Vol C Tables 4.2.6.8 and 6.1.1.4'
    'S' 'S' 0.1246 0.1234
                         'International Tables Vol C Tables 4.2.6.8 and 6.1.1.4'
_computing_data_collection     'CrysAlis PRO (Agilent, 2010)'
_computing_cell_refinement     'CrysAlis PRO (Agilent, 2010)'
_computing_data_reduction     'CrysAlis PRO (Agilent, 2010)'
_computing_structure_solution     'SHELXS97 (Sheldrick, 2008)'
_computing_structure_refinement     'SHELXL97 (Sheldrick, 2008)'
_computing_molecular_graphics     'X-SEED (Barbour, 2001)'
_computing_publication_material     'publCIF (Westrip, 2010)'
loop_
    _atom_site_type_symbol
    _atom_site_label
    _atom_site_fract_x
    _atom_site_fract_y
    _atom_site_fract_z
    _atom_site_U_iso_or_equiv
    _atom_site_adp_type
    _atom_site_calc_flag
    _atom_site_refinement_flags
    _atom_site_occupancy
    _atom_site_symmetry_multiplicity
    _atom_site_disorder_assembly
    _atom_site_disorder_group
    S S1 0.72252(5) 0.67192(12) 0.49050(4) 0.01785(19) Uani d PD 0.8708(16) 1 A
                                                                               1
    S S1' 0.5631(6) 0.5848(19) 0.3160(5) 0.0218(7) Uani d PD 0.1292(16) 1 A 2
    F F1 1.06801(9) 0.4889(2) 0.93514(8) 0.0291(3) Uani d . 1 1 . .
    O O1 0.49118(10) 0.2092(2) 0.40405(9) 0.0203(3) Uani d . 1 1 . .
    N N1 0.60280(12) 0.2114(3) 0.54014(11) 0.0181(4) Uani d . 1 1 . .
    N N2 0.68783(12) 0.3050(3) 0.59944(11) 0.0164(4) Uani d . 1 1 . .
    C C1 0.7215(3) 0.8617(10) 0.4025(4) 0.0181(7) Uani d PD 0.8708(16) 1 A 1
    H H1A 0.7675 0.9928 0.4055 0.022 Uiso calc PR 0.8708(16) 1 A 1
    C C2 0.6467(8) 0.8018(16) 0.3276(5) 0.0203(9) Uani d PD 0.8708(16) 1 A 1
    H H2 0.6347 0.8863 0.2722 0.024 Uiso calc PR 0.8708(16) 1 A 1
    C C3 0.5900(3) 0.6034(9) 0.3415(3) 0.0218(7) Uani d PD 0.8708(16) 1 A 1
    H H3 0.5354 0.5381 0.2958 0.026 Uiso calc PR 0.8708(16) 1 A 1
    C C1' 0.642(6) 0.827(12) 0.318(4) 0.0203(9) Uani d PD 0.13 1 A 2
    H H1' 0.6442 0.9298 0.2691 0.024 Uiso calc PR 0.1292(16) 1 A 2
    C C2' 0.702(3) 0.842(8) 0.404(3) 0.0181(7) Uani d PD 0.13 1 A 2
    H H2' 0.7500 0.9690 0.4205 0.022 Uiso calc PR 0.1292(16) 1 A 2
    C C3' 0.6923(14) 0.671(3) 0.4673(13) 0.01785(19) Uani d PD 0.13 1 A 2
    H H3' 0.7302 0.6679 0.5286 0.021 Uiso calc PR 0.1292(16) 1 A 2
    C C4 0.61940(14) 0.5099(3) 0.42645(12) 0.0166(4) Uani d D 1 1 . .
    C C5 0.56736(14) 0.3024(3) 0.45575(13) 0.0165(4) Uani d . 1 1 A .
    C C6 0.71912(15) 0.1929(3) 0.67428(13) 0.0169(4) Uani d . 1 1 . .
    H H6 0.6836 0.0534 0.6854 0.020 Uiso calc R 1 1 . .
    C C7 0.80912(14) 0.2777(3) 0.74281(12) 0.0162(4) Uani d . 1 1 . .
    C C8 0.84780(15) 0.1384(3) 0.81905(13) 0.0188(4) Uani d . 1 1 . .
    H H8 0.8139 -0.0068 0.8264 0.023 Uiso calc R 1 1 . .
    C C9 0.93487(16) 0.2074(3) 0.88442(13) 0.0227(5) Uani d . 1 1 . .
    H H9 0.9613 0.1112 0.9360 0.027 Uiso calc R 1 1 . .
    C C10 0.98170(15) 0.4193(4) 0.87216(13) 0.0199(4) Uani d . 1 1 . .
    C C11 0.94486(15) 0.5653(3) 0.79870(13) 0.0181(4) Uani d . 1 1 . .
    H H11 0.9783 0.7121 0.7926 0.022 Uiso calc R 1 1 . .
    C C12 0.85802(14) 0.4930(3) 0.73393(12) 0.0166(4) Uani d . 1 1 . .
    H H12 0.8316 0.5913 0.6829 0.020 Uiso calc R 1 1 . .
    H H1 0.5728(17) 0.078(4) 0.5544(15) 0.035(7) Uiso d . 1 1 . .
loop_
    _atom_site_aniso_label
    _atom_site_aniso_U_11
    _atom_site_aniso_U_22
    _atom_site_aniso_U_33
    _atom_site_aniso_U_12
    _atom_site_aniso_U_13
    _atom_site_aniso_U_23
    S1 0.0196(4) 0.0175(3) 0.0169(4) -0.0051(3) 0.0053(2) -0.0012(2)
    S1' 0.010(2) 0.0290(13) 0.025(2) -0.0022(16) 0.0011(14) 0.0011(18)
    F1 0.0230(6) 0.0378(7) 0.0222(7) -0.0021(6) -0.0027(5) -0.0023(6)
    O1 0.0173(7) 0.0236(7) 0.0197(7) -0.0040(6) 0.0037(6) -0.0009(6)
    N1 0.0172(8) 0.0194(9) 0.0174(9) -0.0056(7) 0.0035(7) -0.0015(7)
    N2 0.0146(8) 0.0165(8) 0.0185(9) -0.0005(7) 0.0048(7) -0.0025(6)
    C1 0.015(2) 0.0156(15) 0.0255(11) -0.0038(15) 0.0096(15) 0.0012(9)
    C2 0.0175(15) 0.022(3) 0.023(2) 0.004(2) 0.0069(15) 0.0076(13)
    C3 0.010(2) 0.0290(13) 0.025(2) -0.0022(16) 0.0011(14) 0.0011(18)
    C1' 0.0175(15) 0.022(3) 0.023(2) 0.004(2) 0.0069(15) 0.0076(13)
    C2' 0.015(2) 0.0156(15) 0.0255(11) -0.0038(15) 0.0096(15) 0.0012(9)
    C3' 0.0196(4) 0.0175(3) 0.0169(4) -0.0051(3) 0.0053(2) -0.0012(2)
    C4 0.0148(9) 0.0168(9) 0.0192(10) 0.0011(8) 0.0058(8) -0.0020(8)
    C5 0.0151(9) 0.0186(10) 0.0169(10) 0.0012(8) 0.0062(8) -0.0030(8)
    C6 0.0176(10) 0.0153(9) 0.0195(10) -0.0010(8) 0.0077(8) 0.0006(8)
    C7 0.0181(10) 0.0168(9) 0.0159(9) 0.0017(8) 0.0084(8) -0.0005(7)
    C8 0.0225(10) 0.0151(9) 0.0204(10) -0.0016(8) 0.0082(9) 0.0013(8)
    C9 0.0280(11) 0.0218(10) 0.0174(10) 0.0058(9) 0.0036(9) 0.0040(8)
    C10 0.0161(9) 0.0268(11) 0.0162(10) 0.0004(9) 0.0030(8) -0.0043(8)
    C11 0.0200(10) 0.0166(10) 0.0195(10) -0.0013(8) 0.0083(9) -0.0014(8)
    C12 0.0177(10) 0.0177(9) 0.0151(9) 0.0034(8) 0.0055(8) 0.0013(8)
loop_
    _geom_bond_atom_site_label_1
    _geom_bond_atom_site_label_2
    _geom_bond_site_symmetry_2
    _geom_bond_distance
    _geom_bond_publ_flag
    S1 C1 . 1.714(4) ?
    S1 C4 . 1.7346(19) ?
    S1' C1' . 1.713(11) ?
    S1' C4 . 1.725(6) ?
    F1 C10 . 1.363(2) ?
    O1 C5 . 1.238(2) ?
    N1 C5 . 1.361(2) ?
    N1 N2 . 1.370(2) ?
    N1 H1 . 0.90(2) ?
    N2 C6 . 1.283(2) ?
    C1 C2 . 1.363(3) ?
    C1 H1A . 0.9500 ?
    C2 C3 . 1.388(5) ?
    C2 H2 . 0.9500 ?
    C3 C4 . 1.367(4) ?
    C3 H3 . 0.9500 ?
    C1' C2' . 1.362(10) ?
    C1' H1' . 0.9500 ?
    C2' C3' . 1.389(11) ?
    C2' H2' . 0.9500 ?
    C3' C4 . 1.361(10) ?
    C3' H3' . 0.9500 ?
    C4 C5 . 1.478(3) ?
    C6 C7 . 1.465(3) ?
    C6 H6 . 0.9500 ?
    C7 C12 . 1.392(3) ?
    C7 C8 . 1.394(3) ?
    C8 C9 . 1.388(3) ?
    C8 H8 . 0.9500 ?
    C9 C10 . 1.374(3) ?
    C9 H9 . 0.9500 ?
    C10 C11 . 1.380(3) ?
    C11 C12 . 1.386(3) ?
    C11 H11 . 0.9500 ?
    C12 H12 . 0.9500 ?
loop_
    _geom_angle_atom_site_label_1
    _geom_angle_atom_site_label_2
    _geom_angle_atom_site_label_3
    _geom_angle_site_symmetry_1
    _geom_angle_site_symmetry_3
    _geom_angle
    _geom_angle_publ_flag
    C1 S1 C4 . . 91.55(18) ?
    C1' S1' C4 . . 93.3(15) ?
    C5 N1 N2 . . 121.58(17) ?
    C5 N1 H1 . . 118.1(14) ?
    N2 N1 H1 . . 120.0(14) ?
    C6 N2 N1 . . 116.04(16) ?
    C2 C1 S1 . . 111.8(3) ?
    C2 C1 H1A . . 124.1 ?
    S1 C1 H1A . . 124.1 ?
    C1 C2 C3 . . 112.4(4) ?
    C1 C2 H2 . . 123.8 ?
    C3 C2 H2 . . 123.8 ?
    C4 C3 C2 . . 114.3(3) ?
    C4 C3 H3 . . 122.8 ?
    C2 C3 H3 . . 122.8 ?
    C2' C1' S1' . . 106(3) ?
    C2' C1' H1' . . 127.0 ?
    S1' C1' H1' . . 127.0 ?
    C1' C2' C3' . . 120(4) ?
    C1' C2' H2' . . 120.0 ?
    C3' C2' H2' . . 120.0 ?
    C4 C3' C2' . . 108(2) ?
    C4 C3' H3' . . 125.9 ?
    C2' C3' H3' . . 125.9 ?
    C3' C4 C5 . . 135.8(9) ?
    C3 C4 C5 . . 122.9(2) ?
    C3' C4 S1' . . 112.3(9) ?
    C5 C4 S1' . . 111.4(3) ?
    C3 C4 S1 . . 109.9(2) ?
    C5 C4 S1 . . 127.20(14) ?
    O1 C5 N1 . . 119.21(18) ?
    O1 C5 C4 . . 120.57(17) ?
    N1 C5 C4 . . 120.22(17) ?
    N2 C6 C7 . . 120.68(17) ?
    N2 C6 H6 . . 119.7 ?
    C7 C6 H6 . . 119.7 ?
    C12 C7 C8 . . 118.76(18) ?
    C12 C7 C6 . . 122.06(17) ?
    C8 C7 C6 . . 119.18(17) ?
    C9 C8 C7 . . 121.31(18) ?
    C9 C8 H8 . . 119.3 ?
    C7 C8 H8 . . 119.3 ?
    C10 C9 C8 . . 117.96(18) ?
    C10 C9 H9 . . 121.0 ?
    C8 C9 H9 . . 121.0 ?
    F1 C10 C9 . . 118.83(17) ?
    F1 C10 C11 . . 118.46(17) ?
    C9 C10 C11 . . 122.72(18) ?
    C10 C11 C12 . . 118.51(18) ?
    C10 C11 H11 . . 120.7 ?
    C12 C11 H11 . . 120.7 ?
    C11 C12 C7 . . 120.73(17) ?
    C11 C12 H12 . . 119.6 ?
    C7 C12 H12 . . 119.6 ?
loop_
    _geom_torsion_atom_site_label_1
    _geom_torsion_atom_site_label_2
    _geom_torsion_atom_site_label_3
    _geom_torsion_atom_site_label_4
    _geom_torsion_site_symmetry_1
    _geom_torsion_site_symmetry_2
    _geom_torsion_site_symmetry_3
    _geom_torsion_site_symmetry_4
    _geom_torsion
    _geom_torsion_publ_flag
    C5 N1 N2 C6 . . . . -174.53(16) ?
    C4 S1 C1 C2 . . . . -0.7(8) ?
    S1 C1 C2 C3 . . . . 0.2(13) ?
    C1 C2 C3 C4 . . . . 0.5(13) ?
    C4 S1' C1' C2' . . . . -3(7) ?
    S1' C1' C2' C3' . . . . 2(9) ?
    C1' C2' C3' C4 . . . . 0(7) ?
    C2' C3' C4 C3 . . . . -1(3) ?
    C2' C3' C4 C5 . . . . -174(2) ?
    C2' C3' C4 S1' . . . . -3(3) ?
    C2' C3' C4 S1 . . . . 149(7) ?
    C2 C3 C4 C3' . . . . 4.5(13) ?
    C2 C3 C4 C5 . . . . 178.5(7) ?
    C2 C3 C4 S1' . . . . 176(3) ?
    C2 C3 C4 S1 . . . . -1.0(8) ?
    C1' S1' C4 C3' . . . . 4(4) ?
    C1' S1' C4 C3 . . . . -5(5) ?
    C1' S1' C4 C5 . . . . 177(4) ?
    C1' S1' C4 S1 . . . . -2(4) ?
    C1 S1 C4 C3' . . . . -30(5) ?
    C1 S1 C4 C3 . . . . 1.0(3) ?
    C1 S1 C4 C5 . . . . -178.5(3) ?
    C1 S1 C4 S1' . . . . 0.3(5) ?
    N2 N1 C5 O1 . . . . 178.84(15) ?
    N2 N1 C5 C4 . . . . -1.2(3) ?
    C3' C4 C5 O1 . . . . 168.9(14) ?
    C3 C4 C5 O1 . . . . -2.7(4) ?
    S1' C4 C5 O1 . . . . -2.1(4) ?
    S1 C4 C5 O1 . . . . 176.76(14) ?
    C3' C4 C5 N1 . . . . -11.1(14) ?
    C3 C4 C5 N1 . . . . 177.3(3) ?
    S1' C4 C5 N1 . . . . 177.9(4) ?
    S1 C4 C5 N1 . . . . -3.2(3) ?
    N1 N2 C6 C7 . . . . -179.76(15) ?
    N2 C6 C7 C12 . . . . 6.3(3) ?
    N2 C6 C7 C8 . . . . -173.20(17) ?
    C12 C7 C8 C9 . . . . -1.6(3) ?
    C6 C7 C8 C9 . . . . 177.91(17) ?
    C7 C8 C9 C10 . . . . 0.5(3) ?
    C8 C9 C10 F1 . . . . -179.27(16) ?
    C8 C9 C10 C11 . . . . 0.9(3) ?
    F1 C10 C11 C12 . . . . 179.03(15) ?
    C9 C10 C11 C12 . . . . -1.1(3) ?
    C10 C11 C12 C7 . . . . 0.0(3) ?
    C8 C7 C12 C11 . . . . 1.3(3) ?
    C6 C7 C12 C11 . . . . -178.15(17) ?
loop_
    _geom_hbond_atom_site_label_D
    _geom_hbond_atom_site_label_H
    _geom_hbond_atom_site_label_A
    _geom_hbond_site_symmetry_A
    _geom_hbond_distance_DH
    _geom_hbond_distance_HA
    _geom_hbond_distance_DA
    _geom_hbond_angle_DHA
    N1 H1 O1 3_656 0.90(2) 1.99(3) 2.893(2) 176(2)
