# Supplementary material for: N′-[(1E)-(4-Fluoro­phen­yl)methyl­idene]thio­phene-2-carbohydrazide
Source: Acta Crystallogr Sect E Struct Rep Online. 2012 Jan 11;68(Pt 2):o314. doi: 10.1107/S1600536811056121 (PMC3275004; doi:10.1107/S1600536811056121)
Supplement: Supplementary file 2 [file e-68-0o314-Isup2.hkl]

# 
# h,k,l, Fc-squared, Fo-squared, sigma(Fo-squared) and status flag 
# 
data_I
_shelx_title '  P21/c' 
_shelx_refln_list_code          4 
_shelx_F_calc_maximum      166.81 
_exptl_crystal_F_000       512.00 
_reflns_d_resolution_high  0.7680 
 
loop_ 
 _symmetry_equiv_pos_as_xyz 
 'x, y, z' 
 '-x, y+1/2, -z+1/2' 
 '-x, -y, -z' 
 'x, -y-1/2, z-1/2' 
 
_cell_length_a    13.3076 
_cell_length_b     5.6015 
_cell_length_c    15.3062 
_cell_angle_alpha  90.000 
_cell_angle_beta  104.166 
_cell_angle_gamma  90.000 
 
_shelx_F_squared_multiplier     1.000 
 
loop_ 
 _refln_index_h 
 _refln_index_k 
 _refln_index_l 
 _refln_F_squared_calc 
 _refln_F_squared_meas 
 _refln_F_squared_sigma 
 _refln_observed_status 
   2   0   0        1.35        1.56      1.64 o 
   3   0   0     4155.30     3923.89     48.90 o 
   4   0   0      118.00      131.97     10.76 o 
   5   0   0     1021.70     1011.14     32.16 o 
   6   0   0      485.11      444.44     23.43 o 
   7   0   0      981.84      950.20     36.82 o 
   8   0   0      415.59      423.16     26.38 o 
   9   0   0     6076.61     6433.14    108.62 o 
  10   0   0       60.85       81.18     13.98 o 
  11   0   0       31.68       41.54     11.30 o 
  12   0   0       31.39       20.06      8.31 o 
  13   0   0      134.16      155.79     21.14 o 
  14   0   0     1287.90     1399.64     64.46 o 
  15   0   0      198.58      198.60     25.33 o 
  16   0   0        1.88        5.34      6.28 o 
   1   1   0      147.03      131.24      4.47 o 
   2   1   0      983.77     1013.87     15.69 o 
   3   1   0     1788.40     1787.25     26.34 o 
   4   1   0     1050.15     1045.15     13.68 o 
   5   1   0      302.67      282.59     11.50 o 
   6   1   0      540.99      548.71     14.79 o 
   7   1   0      337.34      342.00     14.87 o 
   8   1   0       12.69       13.37      3.77 o 
   9   1   0      710.48      732.53     21.49 o 
  10   1   0      737.56      731.55     26.65 o 
  11   1   0       17.64       16.85      5.33 o 
  12   1   0      344.43      350.07     24.31 o 
  13   1   0       99.15      120.95     12.72 o 
  14   1   0      309.26      285.53     20.40 o 
  15   1   0      378.74      369.78     30.11 o 
  16   1   0       90.15       78.68     18.86 o 
   1   2   0     5383.64     5406.58     52.73 o 
   2   2   0     1929.39     1979.65     27.54 o 
   3   2   0       23.70       20.78      2.73 o 
   4   2   0     1323.52     1404.61     23.02 o 
   5   2   0      665.88      674.18     17.65 o 
   6   2   0      175.79      184.50     10.30 o 
   7   2   0      308.55      318.14      9.12 o 
   8   2   0        3.60        4.67      3.42 o 
   9   2   0      171.52      187.89      9.61 o 
  10   2   0      655.03      684.01     22.35 o 
  11   2   0      133.13      135.58     10.80 o 
  12   2   0        0.38       -3.86      3.86 o 
  13   2   0      528.75      545.33     37.09 o 
  14   2   0       34.17       37.53     13.77 o 
  15   2   0        8.82       -9.11      9.79 o 
  16   2   0       51.17       80.13     20.17 o 
   1   3   0     1049.70     1142.68     19.42 o 
   2   3   0      164.23      156.24      6.93 o 
   3   3   0      437.24      469.54     12.33 o 
   4   3   0        6.14        6.04      2.27 o 
   5   3   0      460.47      453.66     14.88 o 
   6   3   0       82.90       88.72      7.34 o 
   7   3   0       39.11       18.29     10.57 o 
   8   3   0      117.19      110.13     11.84 o 
   9   3   0     1038.93      998.77     37.26 o 
  10   3   0       25.16       22.88     13.47 o 
  11   3   0       68.92       91.14     19.06 o 
  12   3   0       29.71       15.13     11.84 o 
  13   3   0       75.26       81.93     20.21 o 
  14   3   0      132.04      153.48     28.49 o 
  15   3   0      188.65      192.36     31.68 o 
   0   4   0      310.29      321.48     23.07 o 
   1   4   0        7.82        6.07      2.69 o 
   2   4   0      415.56      420.68     12.97 o 
   3   4   0       67.07       62.47      5.35 o 
   4   4   0      299.64      267.24     10.96 o 
   5   4   0       23.63       27.04      4.96 o 
   6   4   0        7.54        0.44      2.69 o 
   7   4   0      998.70      963.13     32.30 o 
   8   4   0       21.77       19.89     10.95 o 
   9   4   0        9.12        9.56      8.93 o 
  10   4   0       10.44       -1.61      7.88 o 
  11   4   0       83.68       91.32     21.24 o 
  12   4   0        9.61        2.53      7.85 o 
  13   4   0      101.29      102.68     23.59 o 
  14   4   0        4.43       -4.35     11.70 o 
   1   5   0      285.58      300.81     12.58 o 
   2   5   0      134.54      141.55     12.74 o 
   3   5   0      575.97      607.88     16.19 o 
   4   5   0       50.27       54.00      4.18 o 
   5   5   0       88.26       63.59     12.90 o 
   6   5   0      119.55      116.09     10.54 o 
   7   5   0       60.83       34.77     14.39 o 
   8   5   0      204.56      183.10     28.74 o 
   9   5   0       10.18       14.71     11.02 o 
  10   5   0       63.71       64.49     19.85 o 
  11   5   0       99.98       88.99     23.21 o 
  12   5   0      332.20      386.70     46.62 o 
   0   6   0      781.20      836.16     44.63 o 
   1   6   0       34.69       35.06      7.16 o 
   2   6   0      719.78      712.85     46.79 o 
   3   6   0       80.38       92.31     18.22 o 
   4   6   0        2.44        2.08      7.24 o 
   5   6   0      539.47      535.86     46.17 o 
   6   6   0       33.84       22.39     11.44 o 
   7   6   0      225.66      187.38     30.05 o 
   8   6   0       57.52       63.30     20.02 o 
   9   6   0      343.08      399.70     45.96 o 
   2   7   0        2.73        8.41      5.68 o 
   3   7   0       78.69       95.43     19.58 o 
   4   7   0       77.33       77.57     18.91 o 
 -16   1   1       12.24       16.68      9.43 o 
 -15   1   1       11.46        5.12      4.15 o 
 -14   1   1        1.83       -1.81      5.25 o 
 -13   1   1        0.49       -0.60      3.26 o 
 -12   1   1       97.60       79.50     10.03 o 
 -11   1   1        0.50        0.54      3.44 o 
 -10   1   1       38.63       30.37      6.13 o 
  -9   1   1      315.10      324.66     14.23 o 
  -8   1   1       52.62       51.69      6.59 o 
  -7   1   1      288.05      259.09     10.99 o 
  -6   1   1        2.44        3.45      1.62 o 
  -5   1   1      558.24      560.00     10.71 o 
  -4   1   1     1711.11     1767.29     24.25 o 
  -3   1   1      107.36      103.70      3.44 o 
  -2   1   1     5198.02     5073.58     58.96 o 
  -1   1   1     2685.49     2626.45     38.24 o 
   0   1   1        0.05        1.55      1.12 o 
   1   1   1     2302.03     2180.90     43.79 o 
   2   1   1      148.66      150.97      5.96 o 
   3   1   1      611.40      554.36     12.97 o 
   4   1   1        5.19        6.02      2.60 o 
   5   1   1        0.81        1.82      1.68 o 
   6   1   1       22.69       17.60      3.88 o 
   7   1   1     1786.37     1846.44     30.31 o 
   8   1   1      117.93      118.09     10.05 o 
   9   1   1      226.57      232.76     14.68 o 
  10   1   1      140.09      154.13     12.82 o 
  11   1   1      103.94       82.67     10.05 o 
  12   1   1       21.26       15.34      6.42 o 
  13   1   1       33.83       36.12      8.91 o 
  14   1   1       16.35       10.86      5.66 o 
  15   1   1       12.43       27.09     11.98 o 
  16   1   1        0.36      -10.88     10.88 o 
 -16   2   1        7.29       17.08     10.61 o 
 -15   2   1      106.29       98.11     21.64 o 
 -14   2   1        3.52        0.19      8.12 o 
 -13   2   1       12.45       13.57      4.49 o 
 -12   2   1       78.23       69.48      9.74 o 
 -11   2   1      426.28      427.19     19.28 o 
 -10   2   1      882.68      934.99     43.50 o 
  -9   2   1      158.22      151.99     10.09 o 
  -8   2   1      730.77      736.20     25.27 o 
  -7   2   1      614.13      608.13     14.36 o 
  -6   2   1       86.77       75.38      4.50 o 
  -5   2   1        0.05       -0.25      1.03 o 
  -4   2   1      214.15      252.37      7.70 o 
  -3   2   1      152.19      145.76      4.43 o 
  -2   2   1     1777.51     1753.64     27.14 o 
  -1   2   1     1103.44     1061.46     15.34 o 
   0   2   1      325.92      330.00     15.67 o 
   1   2   1       56.82       66.32      4.68 o 
   2   2   1        0.67       -0.11      2.25 o 
   3   2   1      849.24      828.55     20.12 o 
   4   2   1      100.78       99.87      6.48 o 
   5   2   1      683.50      714.55     18.80 o 
   6   2   1       10.24        6.22      2.33 o 
   7   2   1      375.01      335.51     18.38 o 
   8   2   1      690.28      668.09     16.24 o 
   9   2   1      269.03      279.89     22.59 o 
  10   2   1       63.14       60.44      7.05 o 
  11   2   1       68.75       70.64      7.98 o 
  12   2   1      495.85      518.37     35.03 o 
  13   2   1        0.13       -4.45      7.71 o 
  14   2   1      210.74      228.09     31.72 o 
  15   2   1       31.85       42.49     15.70 o 
 -15   3   1      254.12      244.64     35.34 o 
 -14   3   1      106.03      146.65     28.10 o 
 -13   3   1       56.05       48.33     15.86 o 
 -12   3   1       61.60       91.95     20.47 o 
 -11   3   1        5.18       11.39      9.09 o 
 -10   3   1       49.59       53.74     15.28 o 
  -9   3   1        6.88       13.09     11.14 o 
  -8   3   1      199.52       49.85    111.28 o 
  -7   3   1      271.61      250.53     16.09 o 
  -6   3   1     1814.40     1879.97     40.07 o 
  -5   3   1      599.50      568.17     15.20 o 
  -4   3   1       33.91       33.04      2.76 o 
  -3   3   1      581.09      576.92     19.86 o 
  -2   3   1       18.27       33.63      3.60 o 
  -1   3   1     1055.53     1061.41     19.84 o 
   0   3   1     1272.06     1293.42     38.13 o 
   1   3   1      851.71      891.26     20.36 o 
   2   3   1     1389.89     1475.19     23.46 o 
   3   3   1       84.00       53.62      5.26 o 
   4   3   1      986.19     1007.43     47.74 o 
   5   3   1     1090.14     1053.14     22.62 o 
   6   3   1       46.16       45.36      5.05 o 
   7   3   1      659.74      668.16     22.06 o 
   8   3   1     2505.67     2474.46     56.00 o 
   9   3   1      236.33      246.21     18.76 o 
  10   3   1      158.18      158.75     24.90 o 
  11   3   1      168.37      191.06     27.98 o 
  12   3   1      118.79       96.36     22.05 o 
  13   3   1        0.34       -4.56      8.53 o 
  14   3   1      248.21      263.08     36.71 o 
  15   3   1       11.18       20.50     11.50 o 
 -14   4   1        1.52      -12.56     12.56 o 
 -13   4   1       60.93       87.43     21.88 o 
 -12   4   1       55.81       59.74     17.99 o 
 -11   4   1      357.85      420.73     43.53 o 
 -10   4   1      880.04      989.62     63.77 o 
  -9   4   1        2.60       -1.20      7.77 o 
  -8   4   1      812.31      149.41    402.05 o 
  -7   4   1       38.29       34.20      6.50 o 
  -6   4   1      361.17      312.00     31.21 o 
  -5   4   1      344.85      354.97     23.22 o 
  -4   4   1       26.78       27.46      3.49 o 
  -3   4   1      170.57      168.60      7.34 o 
  -2   4   1        5.61        6.16      1.87 o 
  -1   4   1       92.00       87.73      6.79 o 
   0   4   1      145.26      165.13     18.74 o 
   1   4   1      209.29      203.06      9.86 o 
   2   4   1        0.64        0.26      1.71 o 
   3   4   1     1236.94     1282.97     21.01 o 
   4   4   1      492.88      488.47     21.37 o 
   5   4   1        1.51        1.60      2.20 o 
   6   4   1        0.08       -1.47      3.33 o 
   7   4   1     1053.75     1041.11     35.86 o 
   8   4   1      168.25      175.58     15.61 o 
   9   4   1        8.27       17.59      6.32 o 
  10   4   1      244.56      284.05     35.00 o 
  11   4   1        0.99       10.11     11.61 o 
  12   4   1       19.22       25.54     14.22 o 
  13   4   1       60.15       70.50     20.92 o 
 -12   5   1      124.21      175.98     31.87 o 
 -11   5   1      233.22      343.82     42.02 o 
 -10   5   1      167.19      219.42     33.34 o 
  -9   5   1        0.75       -0.15      7.95 o 
  -8   5   1       21.59       19.47      9.84 o 
  -7   5   1      247.90      226.17     29.88 o 
  -6   5   1        2.02        1.56      7.60 o 
  -5   5   1      206.84      185.82     24.92 o 
  -4   5   1      546.33      552.49     22.67 o 
  -3   5   1      319.69      306.70      9.37 o 
  -2   5   1      284.06      296.46     10.22 o 
  -1   5   1        8.50        5.03      1.91 o 
   0   5   1      114.36      110.56      6.67 o 
   1   5   1       51.05       53.63      7.85 o 
   2   5   1      307.08      339.64     13.35 o 
   3   5   1      197.89      205.68      8.58 o 
   4   5   1       50.34       56.14      6.37 o 
   5   5   1      760.19      778.51     28.48 o 
   6   5   1       41.72       42.11      9.20 o 
   7   5   1      514.02      524.05     25.73 o 
   8   5   1      125.79      120.55     13.18 o 
   9   5   1        0.87        9.98      9.82 o 
  10   5   1      147.31      183.95     30.93 o 
  11   5   1       22.18       32.06     15.83 o 
  -9   6   1       10.08        0.83     10.98 o 
  -8   6   1      124.17      132.73     25.64 o 
  -7   6   1      170.69      170.70     27.81 o 
  -6   6   1      261.00      262.66     33.08 o 
  -5   6   1       10.85        8.43      7.72 o 
  -4   6   1        7.76       -0.53      6.31 o 
  -3   6   1       13.01        3.32      6.67 o 
  -2   6   1        7.94        4.53      3.75 o 
  -1   6   1        7.49        5.92      3.27 o 
   0   6   1        6.61        3.28      4.27 o 
   1   6   1       21.32       15.58      5.19 o 
   2   6   1      100.02      127.66     21.19 o 
   3   6   1      522.99      458.92     40.07 o 
   4   6   1        1.00        0.75      4.90 o 
   5   6   1       52.33       49.76     14.96 o 
   6   6   1      123.28      113.24     23.20 o 
   7   6   1       44.30       59.43     18.88 o 
   8   6   1      201.75      190.69     31.46 o 
   9   6   1        2.54      -13.68     13.68 o 
  -4   7   1        0.02       -8.67      8.67 o 
  -3   7   1        1.21       -0.21      5.71 o 
   2   7   1       12.36        8.09      6.93 o 
   3   7   1        6.28        8.92      8.36 o 
   4   7   1        3.56       -8.03      8.03 o 
 -17   0   2      103.79      106.10     20.85 o 
 -16   0   2       10.95       -2.29      4.20 o 
 -15   0   2      140.77      140.10     21.67 o 
 -14   0   2      100.22      108.54     18.32 o 
 -13   0   2      170.10      183.79     22.63 o 
 -12   0   2      419.51      453.38     33.00 o 
 -11   0   2       10.71        5.43      5.46 o 
 -10   0   2      876.37      865.27     41.56 o 
  -9   0   2      140.41      132.26     11.80 o 
  -8   0   2      854.02      851.71     36.41 o 
  -7   0   2       24.37       25.52      6.48 o 
  -6   0   2      846.50      804.22     22.04 o 
  -5   0   2      799.90      793.45     19.94 o 
  -4   0   2      668.87      722.65     17.24 o 
  -3   0   2    12090.70    11856.22     86.33 o 
  -2   0   2       31.31       34.42      4.35 o 
  -1   0   2     1269.63     1230.21     22.56 o 
   0   0   2     1463.98     1424.16     25.12 o 
   1   0   2    10469.32    10056.16     76.82 o 
   2   0   2      165.83      147.29     11.03 o 
   3   0   2      282.50      283.41     17.18 o 
   4   0   2     2749.31     2735.52     59.58 o 
   5   0   2     1920.80     1988.48     55.31 o 
   6   0   2     6515.50     7562.61    116.41 o 
   7   0   2      333.33      384.94     28.45 o 
   8   0   2      317.60      341.03     25.22 o 
   9   0   2     2122.52     2007.64     63.96 o 
  10   0   2      202.59      211.03     22.20 o 
  11   0   2      483.56      469.86     34.03 o 
  12   0   2      572.23      550.19     38.36 o 
  13   0   2       57.45       66.98     14.89 o 
  14   0   2        0.69        3.54      7.60 o 
  15   0   2       18.92        5.70      6.52 o 
  16   0   2       16.97       -0.04      5.42 o 
 -16   1   2      257.33      280.85     33.42 o 
 -15   1   2       76.29       79.79     11.41 o 
 -14   1   2       44.90       38.82      7.71 o 
 -13   1   2       44.80       41.45      7.91 o 
 -12   1   2     1038.64     1121.68     78.93 o 
 -11   1   2       40.01       27.88      6.12 o 
 -10   1   2     1994.22     2045.08     77.94 o 
  -9   1   2        8.13       10.59      3.99 o 
  -8   1   2      997.21      932.62     26.14 o 
  -7   1   2      553.75      533.94     13.18 o 
  -6   1   2      504.74      499.82     10.79 o 
  -5   1   2      131.26      132.05      5.47 o 
  -4   1   2     1726.07     1642.34     24.14 o 
  -3   1   2    27824.37    27072.76    195.79 o 
  -2   1   2    16690.08    16323.63     68.46 o 
  -1   1   2     7259.16     7147.22     64.51 o 
   0   1   2      734.27      687.43     10.34 o 
   1   1   2        9.37       14.87      1.34 o 
   2   1   2     1498.18     1538.39     19.86 o 
   3   1   2      335.40      306.29      9.17 o 
   4   1   2        1.41        2.51      2.03 o 
   5   1   2       80.18       69.52      6.23 o 
   6   1   2     2551.52      959.30   1349.90 o 
   7   1   2      788.28      891.61     46.94 o 
   8   1   2       99.15      103.51      8.33 o 
   9   1   2       11.72        2.78      3.12 o 
  10   1   2      593.18      579.97     24.87 o 
  11   1   2      484.73      480.57     23.82 o 
  12   1   2       23.09       16.83      5.89 o 
  13   1   2      132.39      127.08     16.57 o 
  14   1   2      235.13      189.62     26.17 o 
  15   1   2      296.19      307.99     35.48 o 
  16   1   2        9.33       -6.24     10.82 o 
 -16   2   2       55.05       50.92     16.35 o 
 -15   2   2       34.67       25.65     11.23 o 
 -14   2   2       13.75        2.14      7.43 o 
 -13   2   2      359.50      401.72     21.29 o 
 -12   2   2       14.96        7.37      4.08 o 
 -11   2   2     1745.33     1780.18     40.15 o 
 -10   2   2       15.38       12.26      3.78 o 
  -9   2   2      151.58      164.17     10.97 o 
  -8   2   2       16.39        7.97      4.77 o 
  -7   2   2     1633.33     1716.34     24.67 o 
  -6   2   2        2.75       10.98      1.74 o 
  -5   2   2      104.29      128.68      6.05 o 
  -4   2   2      609.59      614.44     12.07 o 
  -3   2   2      163.40      145.67      4.98 o 
  -2   2   2     1709.33     1852.39     72.28 o 
  -1   2   2     1683.41     1680.37     91.88 o 
   0   2   2     1067.07     1023.36     20.68 o 
   1   2   2      336.00      315.82      9.08 o 
   2   2   2     1323.25     1240.26     16.49 o 
   3   2   2      393.25      360.91     11.97 o 
   4   2   2       72.61       84.76      6.36 o 
   5   2   2      492.40      500.95     16.55 o 
   6   2   2      142.41      133.75      5.25 o 
   7   2   2     1400.75     1377.70     21.98 o 
   8   2   2      311.25      292.38     11.33 o 
   9   2   2       19.55       24.64      4.10 o 
  10   2   2       32.25       34.03      5.10 o 
  11   2   2      212.10      230.62     14.40 o 
  12   2   2       31.10       29.90     14.53 o 
  13   2   2       90.93      104.34     21.15 o 
  14   2   2      101.23      136.09     25.66 o 
  15   2   2       11.44        7.18      8.54 o 
 -15   3   2        4.17       -0.06      8.82 o 
 -14   3   2        5.28        2.21      8.48 o 
 -13   3   2      148.36      141.76     25.69 o 
 -12   3   2       72.99       81.19     19.43 o 
 -11   3   2        9.54        8.54      6.46 o 
 -10   3   2       57.09       60.26     16.00 o 
  -9   3   2      230.07      235.11     28.14 o 
  -8   3   2       60.34       50.99      7.78 o 
  -7   3   2        1.15        1.49      2.77 o 
  -6   3   2      216.27      212.00      6.77 o 
  -5   3   2        7.63        5.96      2.34 o 
  -4   3   2       22.07       16.07      4.61 o 
  -3   3   2      820.82      939.02     40.65 o 
  -2   3   2      994.56     1101.46     40.89 o 
  -1   3   2      318.29      303.76     20.08 o 
   0   3   2       36.38       34.28      3.56 o 
   1   3   2      485.44      488.90     20.27 o 
   2   3   2       59.16       48.04      3.81 o 
   3   3   2      101.05       91.18      4.41 o 
   4   3   2       31.23       27.14      3.93 o 
   5   3   2      328.97      346.12     14.29 o 
   6   3   2      304.44      283.94     24.31 o 
   7   3   2      424.57      402.83     28.83 o 
   8   3   2       24.17       24.02      6.84 o 
   9   3   2       12.20       10.12      4.92 o 
  10   3   2        5.75        5.78      4.92 o 
  11   3   2      121.67      124.18     23.41 o 
  12   3   2        5.69        5.23      7.15 o 
  13   3   2       14.91       26.01     13.72 o 
  14   3   2      158.00      143.37     28.27 o 
 -14   4   2        4.42       12.01      9.93 o 
 -13   4   2       82.73       90.65     22.58 o 
 -12   4   2      105.67      125.29     25.04 o 
 -11   4   2       85.47       87.95     20.22 o 
 -10   4   2        2.35        2.28      8.02 o 
  -9   4   2        9.14       19.60      9.95 o 
  -8   4   2      286.09      281.58     17.38 o 
  -7   4   2      312.05      317.73     16.85 o 
  -6   4   2       16.30       10.11      8.02 o 
  -5   4   2        0.04       -0.12      1.76 o 
  -4   4   2      356.16      354.78     15.98 o 
  -3   4   2        0.02       -6.41      6.41 o 
  -2   4   2      403.27      424.82     28.69 o 
  -1   4   2      519.88      531.47     19.73 o 
   0   4   2        4.80        2.08      1.63 o 
   1   4   2       82.92       72.29      5.93 o 
   2   4   2      932.17      900.61     23.68 o 
   3   4   2       63.43       57.56      6.35 o 
   4   4   2      104.96       90.14     19.56 o 
   5   4   2      290.68      266.22     14.04 o 
   6   4   2      361.72      333.49     20.22 o 
   7   4   2       64.19       70.16     10.32 o 
   8   4   2       61.75       66.86     10.45 o 
   9   4   2       14.81       10.84      4.89 o 
  10   4   2        0.00        8.33      5.25 o 
  11   4   2      126.86      123.38     25.16 o 
  12   4   2       10.82       30.20     15.48 o 
  13   4   2      197.03      174.19     31.69 o 
 -12   5   2       32.24       29.94     15.36 o 
 -11   5   2       53.07       99.73     22.99 o 
 -10   5   2      277.56      221.89     32.77 o 
  -9   5   2       26.36       14.50      9.15 o 
  -8   5   2      326.70      368.43     38.65 o 
  -7   5   2       78.33       76.84     17.77 o 
  -6   5   2      178.76      232.71     28.82 o 
  -5   5   2      546.10      501.48     16.46 o 
  -4   5   2        0.26       -1.99      7.68 o 
  -3   5   2      360.64      338.84     18.10 o 
  -2   5   2        3.45        4.00      4.21 o 
  -1   5   2      332.11      352.75     19.45 o 
   0   5   2       32.41       32.65      2.88 o 
   1   5   2      236.75      239.32     11.09 o 
   2   5   2       68.76       60.28      5.09 o 
   3   5   2        0.78        0.42      2.83 o 
   4   5   2      615.09      674.07     27.89 o 
   5   5   2       19.56       18.91      5.46 o 
   6   5   2      218.60      234.65     18.58 o 
   7   5   2       14.43       13.30     11.11 o 
   8   5   2      396.33      467.18     37.67 o 
   9   5   2        3.50        2.32      4.46 o 
  10   5   2       17.66       25.83     14.11 o 
  11   5   2       18.77       29.17     16.93 o 
  -9   6   2      113.08      137.95     26.75 o 
  -8   6   2       83.68       56.70     17.17 o 
  -7   6   2        3.75       -9.71      9.95 o 
  -6   6   2      277.71      291.74     34.44 o 
  -5   6   2      230.41      276.40     32.17 o 
  -4   6   2       58.54       93.84     17.85 o 
  -3   6   2       66.72       59.05     14.26 o 
  -2   6   2      207.87      215.87     16.34 o 
  -1   6   2        5.67        2.18      2.88 o 
   0   6   2      535.89      552.37     20.25 o 
   1   6   2       36.94       29.65      6.33 o 
   2   6   2       14.91       12.97      8.87 o 
   3   6   2      345.30      300.56     33.34 o 
   4   6   2      389.25      359.66     38.20 o 
   5   6   2        2.28        7.63      9.96 o 
   6   6   2      146.20      156.69     27.56 o 
   7   6   2      104.82       94.54     22.20 o 
   8   6   2       16.61       12.55     12.41 o 
  -4   7   2       60.50       99.73     20.39 o 
  -3   7   2      365.65      327.92     34.10 o 
   2   7   2      137.03      149.94     24.74 o 
   3   7   2        4.26       21.36     11.15 o 
 -17   1   3       22.09       35.70     13.44 o 
 -16   1   3        0.03       -4.16      6.81 o 
 -15   1   3       21.24       15.16      5.57 o 
 -14   1   3        7.82        5.66      5.71 o 
 -13   1   3      709.77      731.34     50.63 o 
 -12   1   3     1019.02     1072.73     35.54 o 
 -11   1   3       36.52       30.36      6.30 o 
 -10   1   3      302.91      251.10     35.92 o 
  -9   1   3       95.90       87.60      7.23 o 
  -8   1   3      153.25      150.23      7.79 o 
  -7   1   3       30.95       43.62      3.68 o 
  -6   1   3      906.70      920.96     18.48 o 
  -5   1   3      183.20      177.14     10.20 o 
  -4   1   3     2879.14     2869.87     55.74 o 
  -3   1   3    15449.71    15423.45     62.64 o 
  -2   1   3       47.81       59.99      4.89 o 
  -1   1   3     1317.37     1291.16     17.42 o 
   0   1   3      187.81      184.66      5.06 o 
   1   1   3      658.04      647.45      9.29 o 
   2   1   3     1487.47     1413.48     17.13 o 
   3   1   3      340.67      359.56     10.58 o 
   4   1   3      962.89     1045.29     20.75 o 
   5   1   3      520.75      492.98     14.67 o 
   6   1   3      425.06      459.32     17.52 o 
   7   1   3      143.07      156.78     13.48 o 
   8   1   3      106.37       97.93     15.84 o 
   9   1   3       36.56       25.17      6.33 o 
  10   1   3      355.32      334.83     19.77 o 
  11   1   3      693.71      662.04     28.55 o 
  12   1   3       31.20       18.58      6.86 o 
  13   1   3        0.03        0.60      4.65 o 
  14   1   3       88.55       80.06     11.37 o 
  15   1   3       14.38       -5.95      8.82 o 
 -16   2   3        1.54       -0.53      5.57 o 
 -15   2   3       61.26       36.37     12.75 o 
 -14   2   3       58.23       52.94     15.70 o 
 -13   2   3      290.05      307.36     19.00 o 
 -12   2   3       23.82       28.07      6.01 o 
 -11   2   3       69.66       60.98      7.85 o 
 -10   2   3     1038.34     1014.00     25.23 o 
  -9   2   3      194.13      186.94      9.45 o 
  -8   2   3       25.08       22.45      2.96 o 
  -7   2   3       32.25       30.99      3.18 o 
  -6   2   3     1201.25     1190.72     18.27 o 
  -5   2   3       57.47       47.09      6.07 o 
  -4   2   3      495.79      496.88     12.43 o 
  -3   2   3     1102.45     1018.98     19.17 o 
  -2   2   3       12.44       12.97      3.74 o 
  -1   2   3     1295.24     1341.29     34.05 o 
   0   2   3      211.39      215.56      6.74 o 
   1   2   3     2006.21     1977.13     28.31 o 
   2   2   3      268.62      276.47      7.04 o 
   3   2   3      151.49      137.08      5.91 o 
   4   2   3     1454.33     1453.43     18.39 o 
   5   2   3      400.25      446.74     11.48 o 
   6   2   3       86.76       86.35      5.59 o 
   7   2   3       94.50       95.35      7.60 o 
   8   2   3      315.52      305.64     14.01 o 
   9   2   3       57.42       69.05      7.60 o 
  10   2   3      519.37      537.98     19.00 o 
  11   2   3       76.34       84.09      8.18 o 
  12   2   3        3.44        2.68      7.66 o 
  13   2   3       61.27       50.99     15.98 o 
  14   2   3       85.85       66.41     18.93 o 
  15   2   3        1.87       -7.52     10.43 o 
 -15   3   3       35.27       51.74     16.80 o 
 -14   3   3      178.80      202.20     31.40 o 
 -13   3   3      201.39      246.50     33.10 o 
 -12   3   3       14.90       23.95     12.12 o 
 -11   3   3      936.67      920.42     58.00 o 
 -10   3   3        6.00        7.24      8.33 o 
  -9   3   3      320.11       82.17    156.33 o 
  -8   3   3        7.94        5.38      2.94 o 
  -7   3   3      426.88      418.95     12.13 o 
  -6   3   3       66.59       80.71      5.24 o 
  -5   3   3      467.12      428.93     12.09 o 
  -4   3   3       16.72       11.65      3.14 o 
  -3   3   3      227.74      214.32     19.45 o 
  -2   3   3     1786.39     1820.90     52.24 o 
  -1   3   3     1003.59     1040.41     36.38 o 
   0   3   3     1356.00     1298.93     33.78 o 
   1   3   3       26.22       27.05      3.11 o 
   2   3   3      405.00      399.55     11.35 o 
   3   3   3      585.04      578.86     17.90 o 
   4   3   3     3282.39     3252.05    120.04 o 
   5   3   3     1668.83     1597.37     32.18 o 
   6   3   3      241.96      241.67     16.36 o 
   7   3   3      357.54      341.63     20.26 o 
   8   3   3      108.67      109.35     17.12 o 
   9   3   3      143.65      139.42     18.97 o 
  10   3   3       20.33       20.41      7.41 o 
  11   3   3      551.46      574.82     34.59 o 
  12   3   3      507.01      512.33     49.23 o 
  13   3   3      830.56      795.21     62.71 o 
  14   3   3      685.37      821.22     64.99 o 
 -14   4   3       15.15       10.57     10.94 o 
 -13   4   3        2.37        1.81      5.85 o 
 -12   4   3       32.10       47.03     15.88 o 
 -11   4   3      178.52      209.30     29.88 o 
 -10   4   3      279.30      288.97     34.32 o 
  -9   4   3        0.45        8.56      8.55 o 
  -8   4   3       18.88       21.55      5.10 o 
  -7   4   3       71.41       62.39      6.78 o 
  -6   4   3      702.82      701.77     24.55 o 
  -5   4   3      698.67      663.06     23.13 o 
  -4   4   3        0.08        4.29      3.36 o 
  -3   4   3        0.20        1.42      4.39 o 
  -2   4   3       14.45       18.20      6.64 o 
  -1   4   3     2415.55     2419.26     62.81 o 
   0   4   3       60.38       59.11      4.39 o 
   1   4   3      140.55      128.98      7.16 o 
   2   4   3      733.91      711.60     18.94 o 
   3   4   3      124.83      120.70      7.24 o 
   4   4   3      482.45      465.27     20.74 o 
   5   4   3      497.72      484.39     22.49 o 
   6   4   3      138.16      130.38     17.45 o 
   7   4   3        0.07       -2.22      3.60 o 
   8   4   3      470.81      471.79     27.47 o 
   9   4   3       18.05        4.68      3.98 o 
  10   4   3       25.01       20.41     14.89 o 
  11   4   3        0.13        1.63      4.42 o 
  12   4   3       78.77       64.70     20.61 o 
  13   4   3        4.50      -11.71     12.99 o 
 -12   5   3       12.31       25.00     14.63 o 
 -11   5   3      199.80      165.19     28.66 o 
 -10   5   3      146.67      154.54     26.97 o 
  -9   5   3        4.37        2.68      6.31 o 
  -8   5   3       97.41      110.96     21.27 o 
  -7   5   3      239.42      221.90     28.86 o 
  -6   5   3        6.20       -7.90      7.90 o 
  -5   5   3       10.12        9.40      3.48 o 
  -4   5   3        1.06        5.18      2.99 o 
  -3   5   3      606.90      620.06     39.69 o 
  -2   5   3      141.02      129.32     17.26 o 
  -1   5   3       21.87       30.20      8.52 o 
   0   5   3      328.24      336.59     10.50 o 
   1   5   3     1474.72     1599.44     36.58 o 
   2   5   3      488.57      498.21     15.09 o 
   3   5   3      303.87      305.66     11.01 o 
   4   5   3      193.28      220.22     17.23 o 
   5   5   3      218.60      225.45     17.81 o 
   6   5   3      159.14      180.58     23.81 o 
   7   5   3      440.84      488.12     27.85 o 
   8   5   3       17.03       23.37     12.50 o 
   9   5   3       76.20       87.38     13.30 o 
  10   5   3      113.39      166.79     30.57 o 
  11   5   3      130.29      172.21     31.85 o 
  -9   6   3        1.40      -10.37     10.37 o 
  -8   6   3       62.58       79.11     19.64 o 
  -7   6   3        2.69        1.87      7.74 o 
  -6   6   3       16.52        8.52      8.52 o 
  -5   6   3      317.95      304.80     33.36 o 
  -4   6   3       19.63        3.38      5.98 o 
  -3   6   3        2.27       -0.35      5.48 o 
  -2   6   3       33.37       29.97     15.94 o 
  -1   6   3       74.89       73.67      8.14 o 
   0   6   3       14.58       16.98      4.27 o 
   1   6   3        4.43        3.00      3.99 o 
   2   6   3       77.89       86.13     19.59 o 
   3   6   3      243.14      247.42     31.15 o 
   4   6   3      267.68      259.06     33.00 o 
   5   6   3      298.52      335.90     39.08 o 
   6   6   3      254.59      227.43     33.91 o 
   7   6   3        8.59       -8.72     13.69 o 
   8   6   3        7.91        0.68      9.84 o 
  -4   7   3       41.64       52.28     14.21 o 
  -3   7   3       10.42       15.40      8.47 o 
   1   7   3       16.83        5.68      7.85 o 
   2   7   3       17.84        2.06      7.26 o 
   3   7   3        6.26       -6.35      8.78 o 
 -17   0   4      106.32      125.05     21.91 o 
 -16   0   4        5.37      279.63     30.54 o 
 -15   0   4      172.73      190.09     24.75 o 
 -14   0   4      125.50      145.61     20.78 o 
 -13   0   4      774.00      854.87     47.72 o 
 -12   0   4      202.94      188.78     21.73 o 
 -11   0   4     1763.90     1839.45     63.81 o 
 -10   0   4      201.25      191.20     14.51 o 
  -9   0   4       65.40       71.84      8.52 o 
  -8   0   4      222.06      232.98     14.15 o 
  -7   0   4      145.60      116.00      9.56 o 
  -6   0   4     4229.54     4207.67     75.16 o 
  -5   0   4      305.71      356.60     14.45 o 
  -4   0   4      770.93      825.91     20.62 o 
  -3   0   4    14093.39    14025.92    114.50 o 
  -2   0   4     6331.14     6540.33     74.69 o 
  -1   0   4       17.69       10.73      3.57 o 
   0   0   4      118.70      125.77     10.97 o 
   1   0   4      179.38      189.34     14.09 o 
   2   0   4     1594.80     1671.52     44.61 o 
   3   0   4     2390.19     2368.90     58.02 o 
   4   0   4        1.17        3.14      4.64 o 
   5   0   4      161.77      227.82     20.69 o 
   6   0   4       78.73       90.70     14.26 o 
   7   0   4     2084.36     2193.81     72.39 o 
   8   0   4      208.61      206.79     23.87 o 
   9   0   4      296.33      303.55     30.56 o 
  11   0   4        2.63       -0.61      5.40 o 
  12   0   4     1604.87     1400.32     64.91 o 
  13   0   4        6.38       -3.34      6.76 o 
  14   0   4        4.21       14.08      9.63 o 
  15   0   4      127.04      139.52     23.33 o 
 -17   1   4        7.76       -4.04      6.71 o 
 -16   1   4      216.23      206.94     23.77 o 
 -15   1   4        4.94        6.77      4.28 o 
 -14   1   4      400.05      343.71     24.46 o 
 -13   1   4     1095.01     1068.72     37.38 o 
 -12   1   4       74.94       64.70      9.47 o 
 -11   1   4       17.72       15.78      4.16 o 
 -10   1   4      403.44      415.73     16.46 o 
  -9   1   4       93.72       99.66      7.79 o 
  -8   1   4      352.26      331.48     14.24 o 
  -7   1   4      457.70      466.04     13.20 o 
  -6   1   4      819.01      815.71     18.33 o 
  -5   1   4      396.05      394.29     12.07 o 
  -4   1   4     9494.06     9782.83     57.11 o 
  -3   1   4     1522.87     1491.89     21.71 o 
  -2   1   4     2870.59     2958.23     98.77 o 
  -1   1   4       32.80       28.45      2.83 o 
   0   1   4      657.74      670.90     10.40 o 
   1   1   4     1640.88     1566.99     16.52 o 
   2   1   4     1075.70     1099.89     23.12 o 
   3   1   4      478.73      496.33     15.27 o 
   4   1   4     2433.75     2654.29     68.43 o 
   5   1   4      555.88      595.21     31.29 o 
   6   1   4      490.87      527.48     19.48 o 
   7   1   4      490.94      550.45     35.40 o 
   8   1   4      568.53      558.97     38.94 o 
   9   1   4       26.56       23.27      9.93 o 
  10   1   4        1.71        2.60      3.75 o 
  11   1   4       12.65        7.56      4.41 o 
  12   1   4        0.26        4.23      4.12 o 
  13   1   4       20.88        4.47      5.09 o 
  14   1   4       84.18       65.60     17.99 o 
  15   1   4      121.08       91.18     21.06 o 
 -16   2   4       81.16      106.96     22.26 o 
 -15   2   4       45.93       36.96     13.79 o 
 -14   2   4      182.39      183.63     21.57 o 
 -13   2   4      770.19      866.24     32.48 o 
 -12   2   4       26.95       20.36      6.27 o 
 -11   2   4       10.94       10.79      3.87 o 
 -10   2   4       53.30       52.42      5.79 o 
  -9   2   4      622.59      625.18     15.90 o 
  -8   2   4       11.72        9.59      2.20 o 
  -7   2   4      951.31      986.76     22.16 o 
  -6   2   4      817.38      783.06     23.65 o 
  -5   2   4     8902.92     9265.97     77.96 o 
  -4   2   4      942.82      929.04     14.84 o 
  -3   2   4      334.12      305.57     11.25 o 
  -2   2   4      298.01      322.60     14.15 o 
  -1   2   4       18.26       31.31      2.66 o 
   0   2   4        6.53        3.43      1.12 o 
   1   2   4       15.54       12.70      1.71 o 
   2   2   4     3119.73     3268.95     24.65 o 
   3   2   4       37.01       39.41      3.54 o 
   4   2   4      195.32      211.58      8.84 o 
   5   2   4      277.72      260.54     12.43 o 
   6   2   4      122.71      118.64      7.32 o 
   7   2   4       46.94       51.67     12.03 o 
   8   2   4       33.61       34.04      5.61 o 
   9   2   4      251.93      241.43     14.41 o 
  10   2   4      304.52      314.79     17.31 o 
  11   2   4     1406.61     1456.89     34.38 o 
  12   2   4      201.78      199.88     29.04 o 
  13   2   4       21.20       -5.51      9.27 o 
  14   2   4        4.76       -2.08      8.36 o 
 -15   3   4       33.31       20.83     10.44 o 
 -14   3   4       97.64      106.51     23.26 o 
 -13   3   4      193.69      204.85     30.05 o 
 -12   3   4       76.43       43.87     14.84 o 
 -11   3   4       32.95       18.79     10.80 o 
 -10   3   4       24.98       25.73      4.81 o 
  -9   3   4       83.92       73.96     10.28 o 
  -8   3   4      355.22      345.17     12.62 o 
  -7   3   4       58.69       54.30      4.93 o 
  -6   3   4        6.79        2.28      1.43 o 
  -5   3   4       72.89       67.71      3.95 o 
  -4   3   4      732.74      786.73     54.39 o 
  -3   3   4      493.64      291.03    216.50 o 
  -2   3   4      267.82      297.23     15.44 o 
  -1   3   4        9.16        9.14      2.94 o 
   0   3   4        0.49        0.50      0.88 o 
   1   3   4       58.27       58.28      4.07 o 
   2   3   4       11.78       13.95      2.06 o 
   3   3   4       44.98       46.32      4.23 o 
   4   3   4       44.80       43.01      5.95 o 
   5   3   4       71.44       63.30      8.56 o 
   6   3   4      921.60      975.90     65.41 o 
   7   3   4       54.90       44.57     11.38 o 
   8   3   4       64.61       46.51     11.96 o 
   9   3   4       78.88      112.91     19.06 o 
  10   3   4        0.04        2.22      4.39 o 
  11   3   4      260.91      274.00     23.71 o 
  12   3   4       44.13       64.53     12.20 o 
  13   3   4       12.20       -0.53     10.39 o 
  14   3   4       49.65       27.89     13.46 o 
 -14   4   4       65.95       70.64     20.68 o 
 -13   4   4        2.06        6.50      8.24 o 
 -12   4   4        1.90      -10.89     10.89 o 
 -11   4   4       48.10       57.18     16.37 o 
 -10   4   4      121.05      121.41     22.52 o 
  -9   4   4      163.46      216.25     28.48 o 
  -8   4   4       13.36       16.93      4.10 o 
  -7   4   4       77.45       59.05     12.29 o 
  -6   4   4       21.98       11.80      4.62 o 
  -5   4   4        0.17       -2.54      2.54 o 
  -4   4   4     1090.15     1099.21     29.88 o 
  -3   4   4       22.43       29.92      8.93 o 
  -2   4   4        8.60       12.79      6.06 o 
  -1   4   4       70.62       68.24     11.07 o 
   0   4   4       25.01       24.43      4.17 o 
   1   4   4       19.36       19.07      3.02 o 
   2   4   4        6.66        4.53      1.77 o 
   3   4   4      159.73      131.47      7.80 o 
   4   4   4       59.29       65.23      8.27 o 
   5   4   4      932.95      863.51     30.98 o 
   6   4   4       41.10       27.52      8.63 o 
   7   4   4      153.09      151.81     20.34 o 
   8   4   4       71.64       68.82     15.30 o 
   9   4   4        0.01       -0.48      7.26 o 
  10   4   4       24.22       38.86     10.17 o 
  11   4   4       11.50       14.12      7.07 o 
  12   4   4        1.30        2.39     17.47 o 
 -12   5   4       41.99       33.62     15.73 o 
 -11   5   4       13.45       18.86     10.47 o 
 -10   5   4       18.15       29.82     13.94 o 
  -9   5   4       66.75       40.31     14.71 o 
  -8   5   4      194.67      195.90     28.31 o 
  -7   5   4       71.18       63.18     15.67 o 
  -6   5   4      133.55      115.63     20.30 o 
  -5   5   4      139.60      176.93     23.46 o 
  -4   5   4       48.12       48.55      7.06 o 
  -3   5   4      101.74      103.27     16.55 o 
  -2   5   4        1.59        7.28      4.63 o 
  -1   5   4       46.09       60.82      8.45 o 
   0   5   4      303.81      283.36     16.96 o 
   1   5   4      632.75      611.68     15.82 o 
   2   5   4       29.96       18.78      4.28 o 
   3   5   4      217.34      216.17     11.00 o 
   4   5   4        6.00        4.43      4.37 o 
   5   5   4       63.33       51.16     11.83 o 
   6   5   4       83.72       80.72     11.73 o 
   7   5   4        1.56       -0.44      3.60 o 
   8   5   4        1.20       -3.93      5.83 o 
   9   5   4      109.95      121.37     15.99 o 
  10   5   4      271.72      260.53     37.54 o 
  -9   6   4       47.37       41.17     15.29 o 
  -8   6   4      401.81      480.32     46.44 o 
  -7   6   4      146.18      156.06     25.97 o 
  -6   6   4       77.24       93.88     19.71 o 
  -5   6   4        4.78        0.21      6.46 o 
  -4   6   4       61.71       56.53     13.99 o 
  -3   6   4       33.46       29.84      8.33 o 
  -2   6   4      260.55      281.70     16.03 o 
  -1   6   4       96.41       91.51      9.18 o 
   0   6   4      180.91      207.85     14.50 o 
   1   6   4       46.22       60.25      9.56 o 
   2   6   4       17.76       24.58      7.01 o 
   3   6   4        8.77       15.14      9.92 o 
   4   6   4      140.85      214.04     31.00 o 
   5   6   4      191.99      168.32     29.37 o 
   6   6   4        0.07      -11.80     12.00 o 
   7   6   4      579.82      645.77     58.26 o 
   8   6   4        5.50        2.08     10.54 o 
  -4   7   4      102.45       93.43     19.33 o 
   1   7   4      129.42      101.72     21.20 o 
   2   7   4       52.60       43.11     16.12 o 
 -17   1   5        7.87       24.94     11.50 o 
 -16   1   5       72.39       68.95     13.05 o 
 -15   1   5        0.27        1.64      4.76 o 
 -14   1   5      485.70      466.85     26.22 o 
 -13   1   5       78.27       81.54     10.93 o 
 -12   1   5      109.44      116.04     21.77 o 
 -11   1   5      193.84      188.48     11.96 o 
 -10   1   5      179.86      175.68     11.11 o 
  -9   1   5      105.26       95.26      7.85 o 
  -8   1   5        0.32        2.08      2.08 o 
  -7   1   5     1053.87     1135.95     21.36 o 
  -6   1   5      653.85      716.93     18.12 o 
  -5   1   5      182.88      167.15      8.51 o 
  -4   1   5     3473.99     3598.33     37.72 o 
  -3   1   5       16.59       22.25      3.12 o 
  -2   1   5      537.01      584.19     18.02 o 
  -1   1   5       84.31       85.07      5.29 o 
   0   1   5     1406.43     1369.99     16.71 o 
   1   1   5       31.03       37.38      3.33 o 
   2   1   5        0.20        2.48      1.42 o 
   3   1   5     1865.74     2109.81     27.24 o 
   4   1   5       66.96       77.27      7.03 o 
   5   1   5     1142.41     1230.80     29.13 o 
   6   1   5      577.92      601.15     18.84 o 
   7   1   5      627.15      583.90     39.23 o 
   8   1   5      110.89      126.71     19.03 o 
   9   1   5       31.31       43.24     12.89 o 
  10   1   5      130.78      121.62     21.11 o 
  11   1   5       32.73       39.94      8.27 o 
  12   1   5        2.84        1.22      4.46 o 
  13   1   5       32.87       28.25      7.84 o 
  14   1   5       55.18       55.38     16.09 o 
  15   1   5       37.22       48.11     17.94 o 
 -16   2   5       36.19       43.72     14.78 o 
 -15   2   5       33.96       34.77     13.74 o 
 -14   2   5      364.66      346.76     38.92 o 
 -13   2   5       69.43       55.84      9.01 o 
 -12   2   5      336.59      358.68     16.31 o 
 -11   2   5        0.31        0.94      1.91 o 
 -10   2   5      232.12      210.38     16.11 o 
  -9   2   5       14.46       15.23      2.84 o 
  -8   2   5      382.38      374.24     12.14 o 
  -7   2   5        2.36        2.12      1.50 o 
  -6   2   5     3501.65     3356.35     49.27 o 
  -5   2   5     3869.05     3817.53     51.55 o 
  -4   2   5      510.90      538.43     25.00 o 
  -3   2   5     1121.40     1157.16     16.39 o 
  -2   2   5        3.11        2.37      1.08 o 
  -1   2   5      666.92      699.96     14.31 o 
   0   2   5        8.99       10.70      1.78 o 
   1   2   5     3096.59     3170.82     30.60 o 
   2   2   5     3751.23     3953.31     46.41 o 
   3   2   5     1580.26     1741.46     30.02 o 
   4   2   5      737.58      768.93     16.69 o 
   5   2   5        0.88       -0.79      1.79 o 
   6   2   5      605.90      556.28     19.59 o 
   7   2   5      310.14      324.62     15.77 o 
   8   2   5      323.93      349.72     32.48 o 
   9   2   5      671.10      630.92     44.91 o 
  10   2   5      675.81      723.41     27.63 o 
  11   2   5      386.78      422.95     26.11 o 
  12   2   5       12.00        0.47     13.80 o 
  13   2   5       41.70        9.51     10.72 o 
  14   2   5       12.54       20.21     12.06 o 
 -15   3   5       32.14       24.66     11.85 o 
 -14   3   5       58.43       75.41     19.50 o 
 -13   3   5      334.16      346.52     38.52 o 
 -12   3   5        0.05       -1.13      7.63 o 
 -11   3   5      274.42      333.85     35.17 o 
 -10   3   5      428.65      426.06     19.64 o 
  -9   3   5      414.94      412.84     15.63 o 
  -8   3   5      579.62      574.15     16.94 o 
  -7   3   5      348.56      334.66     12.20 o 
  -6   3   5      463.99      444.49     12.66 o 
  -5   3   5      432.07      451.65     16.29 o 
  -4   3   5      191.12      180.65     11.99 o 
  -3   3   5      218.51      217.03     19.68 o 
  -2   3   5     1333.55      587.58    630.65 o 
  -1   3   5      330.58      325.22     15.58 o 
   0   3   5      411.63      429.47     17.30 o 
   1   3   5      389.83      382.52     10.75 o 
   2   3   5        4.42        5.09      1.57 o 
   3   3   5        1.57        2.41      3.26 o 
   4   3   5     1434.60     1421.22     23.97 o 
   5   3   5        6.13        5.86      1.81 o 
   6   3   5       98.08       88.08      7.98 o 
   7   3   5      576.83      568.95     39.75 o 
   8   3   5      155.96      165.17     22.39 o 
   9   3   5     1078.30     1137.74     61.06 o 
  10   3   5       32.05       39.11     12.95 o 
  11   3   5      184.89      221.16     21.97 o 
  12   3   5      158.46      152.39     24.22 o 
  13   3   5      177.69      157.51     30.34 o 
 -14   4   5      251.53      273.11     37.67 o 
 -13   4   5        3.40       -2.46      8.42 o 
 -12   4   5        0.44       -0.05      8.06 o 
 -11   4   5       14.98       25.92     11.72 o 
 -10   4   5      506.28      527.00     45.21 o 
  -9   4   5        4.67       -7.55      8.13 o 
  -8   4   5      607.24      592.53     18.69 o 
  -7   4   5        0.08        5.66      2.64 o 
  -6   4   5      800.53      753.77     25.19 o 
  -5   4   5     1163.75     1113.60     66.15 o 
  -4   4   5      513.85      491.64     28.64 o 
  -3   4   5      643.81      620.47     36.20 o 
  -2   4   5       37.92       27.01      7.79 o 
  -1   4   5      632.04      616.61     32.35 o 
   0   4   5      263.59      254.98      8.76 o 
   1   4   5     1569.95     1544.33     28.33 o 
   2   4   5      344.66      333.64     12.45 o 
   3   4   5       73.76       69.54      8.28 o 
   4   4   5     2156.50     2173.08    162.45 o 
   5   4   5      243.91      249.79     17.46 o 
   6   4   5       55.85       48.16     12.51 o 
   7   4   5       19.62       17.11      8.64 o 
   8   4   5      522.61      537.30     41.26 o 
   9   4   5       73.18       68.53     15.96 o 
  10   4   5      251.60      243.46     23.08 o 
  11   4   5      453.29      437.52     31.84 o 
  12   4   5       19.98       51.20     14.16 o 
 -12   5   5        8.75       -6.79     10.47 o 
 -11   5   5       19.28       10.27      9.37 o 
 -10   5   5        3.20       -1.61      5.84 o 
  -9   5   5      247.54      276.96     34.23 o 
  -8   5   5       35.78       36.36     12.00 o 
  -7   5   5      165.91      156.03     23.82 o 
  -6   5   5       13.59        5.67      6.99 o 
  -5   5   5       50.42       26.60     10.27 o 
  -4   5   5      164.48      144.18     12.76 o 
  -3   5   5       11.17        8.92      6.59 o 
  -2   5   5      543.01      523.68     34.56 o 
  -1   5   5       73.09       87.57     10.27 o 
   0   5   5        4.92        6.75      6.08 o 
   1   5   5       39.73       33.33      6.11 o 
   2   5   5      572.41      589.08     21.89 o 
   3   5   5     1140.91     1147.14     48.54 o 
   4   5   5      276.16      266.98     26.61 o 
   5   5   5      278.23      307.31     29.37 o 
   6   5   5       39.36       44.61     12.45 o 
   7   5   5      101.00      106.27     18.47 o 
   8   5   5        5.16       12.36      6.73 o 
   9   5   5        7.77        8.51      7.90 o 
  10   5   5        7.14       -0.98      7.29 o 
  -9   6   5        0.62       -9.29      9.29 o 
  -8   6   5       28.82       13.37     10.50 o 
  -7   6   5      149.08      165.75     26.66 o 
  -6   6   5      164.84      130.38     22.80 o 
  -5   6   5       34.03       37.41     12.77 o 
  -4   6   5        1.81        2.19      5.95 o 
  -3   6   5       20.60        6.45      6.02 o 
  -2   6   5       63.30       72.48     10.56 o 
  -1   6   5        1.69       10.08      4.67 o 
   0   6   5       54.63       51.25      8.09 o 
   1   6   5      108.36      120.83     18.96 o 
   2   6   5       27.79       20.60      8.55 o 
   3   6   5        2.35       -5.35      5.35 o 
   4   6   5       61.14       84.54     21.67 o 
   5   6   5       25.50       24.77     13.65 o 
   6   6   5       34.47       43.23     16.57 o 
   7   6   5        6.32        4.43     10.53 o 
   1   7   5       86.42       86.71     20.71 o 
 -17   0   6       87.34       95.46     19.54 o 
 -16   0   6     2417.11     2433.00     92.54 o 
 -15   0   6       17.43       44.17     12.66 o 
 -14   0   6      267.43      246.43     27.55 o 
 -13   0   6     1165.70     1061.86     54.68 o 
 -12   0   6       35.30       27.79      8.77 o 
 -11   0   6      370.83      331.81     28.29 o 
 -10   0   6      118.59      136.18     17.66 o 
  -9   0   6        5.19       35.18     14.61 o 
  -8   0   6        0.30        0.92      4.56 o 
  -7   0   6     5626.05     5669.89    114.74 o 
  -6   0   6     2795.71     2836.77     47.50 o 
  -5   0   6       10.31       10.31      4.06 o 
  -4   0   6        4.77        4.35      4.00 o 
  -3   0   6      113.04      127.65     13.27 o 
  -2   0   6     5835.32     5633.57     84.29 o 
  -1   0   6      213.15      207.34     16.79 o 
   0   0   6      159.31      195.92     16.71 o 
   1   0   6      219.00      212.51     12.63 o 
   2   0   6      265.31      231.21     19.47 o 
   3   0   6     2026.49     2282.62     64.69 o 
   4   0   6      222.99      224.02     21.38 o 
   5   0   6       68.66       77.68     13.48 o 
   6   0   6       37.74       40.56     10.90 o 
   7   0   6     1129.91     1163.70     56.80 o 
   8   0   6      196.76      235.76     27.35 o 
   9   0   6       62.04       68.49     15.78 o 
  10   0   6      170.06      152.02     24.10 o 
  11   0   6      623.56      688.31     52.87 o 
  12   0   6      133.68      102.12     19.54 o 
  13   0   6       80.53       75.66     17.32 o 
  14   0   6       47.06       65.13     16.96 o 
 -17   1   6        7.16       20.90     12.23 o 
 -16   1   6       38.21       45.72      9.30 o 
 -15   1   6      239.79      248.10     20.44 o 
 -14   1   6       93.13       95.14     20.27 o 
 -13   1   6        9.94        8.98     10.02 o 
 -12   1   6      460.76      463.48     24.58 o 
 -11   1   6       30.66       29.68      6.44 o 
 -10   1   6      118.91      115.29      9.32 o 
  -9   1   6       67.05       69.05      6.99 o 
  -8   1   6       65.74       74.41      6.88 o 
  -7   1   6      544.24      611.54     18.44 o 
  -6   1   6      154.03      172.65      9.55 o 
  -5   1   6        0.15        2.62      2.55 o 
  -4   1   6       10.92        8.82      2.50 o 
  -3   1   6      536.43      501.05     25.24 o 
  -2   1   6     1548.35     1572.38     21.89 o 
  -1   1   6     1099.05     1096.60     20.70 o 
   0   1   6     1560.34     1672.37     20.46 o 
   1   1   6     1867.60     2005.28     26.06 o 
   2   1   6        9.35        1.32      1.75 o 
   3   1   6       16.43       22.61      3.29 o 
   4   1   6      523.51      554.32     19.40 o 
   5   1   6       24.02       16.82      4.18 o 
   6   1   6        4.33       -0.73      3.23 o 
   7   1   6       88.92       98.88     11.93 o 
   8   1   6      281.75      311.16     22.23 o 
   9   1   6     1160.78     1162.28     44.53 o 
  10   1   6       20.83       24.04     11.08 o 
  11   1   6        1.72       -9.15      9.15 o 
  12   1   6      114.17      114.26     14.34 o 
  13   1   6       80.38       75.27     12.95 o 
  14   1   6       30.50       41.42     15.11 o 
 -16   2   6      223.63      223.94     32.26 o 
 -15   2   6      350.77      332.41     37.71 o 
 -14   2   6      531.94      485.32     26.57 o 
 -13   2   6       19.10       16.27      5.35 o 
 -12   2   6       50.78       52.58     16.85 o 
 -11   2   6      160.53      154.38     10.76 o 
 -10   2   6       61.51       57.23      6.53 o 
  -9   2   6      200.36      208.38     11.49 o 
  -8   2   6      223.04      227.88      9.89 o 
  -7   2   6      810.01      831.71     21.31 o 
  -6   2   6     2534.22     2611.25    115.94 o 
  -5   2   6       44.67       46.92      6.38 o 
  -4   2   6      165.97      185.53     12.06 o 
  -3   2   6      601.31      593.91     14.48 o 
  -2   2   6      218.38      219.37      8.89 o 
  -1   2   6      508.07      463.88     13.06 o 
   0   2   6      492.92      515.04     11.14 o 
   1   2   6       24.98       22.75      2.53 o 
   2   2   6      556.91      534.31     13.91 o 
   3   2   6      987.70     1064.61     20.38 o 
   4   2   6      521.09      575.95     14.37 o 
   5   2   6       94.69       79.22      6.15 o 
   6   2   6        2.16        6.74      2.41 o 
   7   2   6        0.06       -2.94      2.94 o 
   8   2   6      178.78      183.38     13.29 o 
   9   2   6      366.95      340.73     18.84 o 
  10   2   6      428.27      423.13     31.74 o 
  11   2   6      323.91      423.94     41.68 o 
  12   2   6      261.96      310.42     26.65 o 
  13   2   6       33.12       34.00     10.90 o 
  14   2   6       60.61       64.42     20.49 o 
 -15   3   6      122.00      120.87     24.19 o 
 -14   3   6       22.27       20.12     11.60 o 
 -13   3   6       44.70       12.12      9.60 o 
 -12   3   6        5.48        1.91      7.09 o 
 -11   3   6        6.82       -1.74      6.93 o 
 -10   3   6      228.86      219.02     12.15 o 
  -9   3   6      181.45      232.88     11.86 o 
  -8   3   6      109.02      106.29     11.70 o 
  -7   3   6      262.12      271.17     11.19 o 
  -6   3   6       94.10      173.52     19.68 o 
  -5   3   6       96.74      111.01     10.05 o 
  -4   3   6      390.53      356.88     22.52 o 
  -3   3   6        0.73       29.58      8.96 o 
  -2   3   6      244.53      185.61    106.64 o 
  -1   3   6      526.09      419.51    136.77 o 
   0   3   6       13.83       20.34      3.43 o 
   1   3   6       24.28       17.65      2.66 o 
   2   3   6        2.80        3.48      1.49 o 
   3   3   6      323.74      306.81     12.42 o 
   4   3   6        6.27        9.21      2.69 o 
   5   3   6      224.28      212.34     15.97 o 
   6   3   6        0.47        0.54      1.63 o 
   7   3   6        0.53       -2.45      4.32 o 
   8   3   6        9.30        8.89      3.46 o 
   9   3   6      251.39      250.54     30.14 o 
  10   3   6        6.17        5.36      7.65 o 
  11   3   6        0.38        4.70      6.62 o 
  12   3   6       31.68       27.83     17.16 o 
  13   3   6       20.01       -2.32      7.51 o 
 -14   4   6        0.02       -4.07      7.38 o 
 -13   4   6        2.73      -10.51     10.51 o 
 -12   4   6       37.50       50.83     16.87 o 
 -11   4   6      174.88      147.01     25.39 o 
 -10   4   6       42.37       51.06     15.30 o 
  -9   4   6      318.68      303.33     33.41 o 
  -8   4   6       29.37       29.07     10.13 o 
  -7   4   6        0.55       13.77      8.94 o 
  -6   4   6        0.30       -2.75      2.75 o 
  -5   4   6        3.59       -1.33      1.94 o 
  -4   4   6       38.47       29.20     11.55 o 
  -3   4   6       10.03        4.03      5.23 o 
  -2   4   6      262.71      278.22     23.58 o 
  -1   4   6      139.54      139.09     12.29 o 
   0   4   6     1490.17     1518.96     29.46 o 
   1   4   6       26.93       22.22      3.86 o 
   2   4   6      120.79      120.42      6.74 o 
   3   4   6      319.56      330.33     17.43 o 
   4   4   6       91.55       95.62     11.25 o 
   5   4   6        0.78        0.47      4.81 o 
   6   4   6        9.56        2.25      5.41 o 
   7   4   6        3.80        5.98      6.73 o 
   8   4   6        8.96       15.19      8.43 o 
   9   4   6      125.07      108.32     20.90 o 
  10   4   6        5.64       20.87     11.86 o 
  11   4   6       18.69       16.72      7.44 o 
 -12   5   6       26.53        7.57      8.21 o 
 -11   5   6        7.48       -7.08      8.87 o 
 -10   5   6       73.80       82.41     20.70 o 
  -9   5   6        1.72        5.73      8.32 o 
  -8   5   6        2.07       -7.39      7.39 o 
  -7   5   6       65.06       81.98     17.66 o 
  -6   5   6        5.16        2.36      5.36 o 
  -5   5   6      258.24      254.70     28.21 o 
  -4   5   6       83.33       88.63     16.21 o 
  -3   5   6       42.50       44.48     11.41 o 
  -2   5   6       11.36       16.08      6.94 o 
  -1   5   6       69.43       68.74      9.43 o 
   0   5   6      152.61      148.38     13.12 o 
   1   5   6        0.05        2.83      3.13 o 
   2   5   6      416.48      412.47     20.03 o 
   3   5   6       30.42       32.34     10.27 o 
   4   5   6      164.52      134.57     20.29 o 
   5   5   6        5.82        5.64      6.03 o 
   6   5   6       66.33       52.43     13.24 o 
   7   5   6       52.77       41.60     13.48 o 
   8   5   6       13.49       22.47     10.10 o 
   9   5   6       15.41        6.54      6.15 o 
  -9   6   6       69.40       55.88     17.32 o 
  -8   6   6       62.87       80.60     19.77 o 
  -7   6   6       60.38      100.84     20.34 o 
  -6   6   6        4.63        8.03      7.45 o 
  -5   6   6      105.36      117.03     21.05 o 
  -4   6   6      182.26      213.82     26.85 o 
  -3   6   6        8.67       16.49      7.66 o 
  -2   6   6      744.01      818.14     35.04 o 
  -1   6   6       13.62        2.82      4.60 o 
   0   6   6       12.69       12.95      8.02 o 
   1   6   6       24.77       15.47      8.53 o 
   2   6   6       80.09       73.92     15.65 o 
   3   6   6       63.32       64.81     14.90 o 
   4   6   6      283.81      311.64     31.53 o 
   6   6   6        2.68       20.64     12.64 o 
 -17   1   7      129.97      109.49     22.10 o 
 -16   1   7       17.31        2.84      5.56 o 
 -15   1   7      502.35      558.69     30.80 o 
 -14   1   7      171.91      145.11     18.29 o 
 -13   1   7      209.57      193.98     17.11 o 
 -12   1   7       69.75       58.57     15.94 o 
 -11   1   7        6.68        4.34      4.16 o 
 -10   1   7        1.44        1.48      2.75 o 
  -9   1   7      813.99      812.52     23.94 o 
  -8   1   7       16.52       10.06      3.07 o 
  -7   1   7      146.80      153.07      9.76 o 
  -6   1   7     3463.59     3607.35     45.54 o 
  -5   1   7      624.17      692.19     19.51 o 
  -4   1   7      154.63      165.81      9.50 o 
  -3   1   7      123.44      106.34      9.23 o 
  -2   1   7        5.15        8.20      2.54 o 
  -1   1   7     3218.05     3436.47     35.63 o 
   0   1   7      554.30      524.61     12.43 o 
   1   1   7      662.22      713.68     16.88 o 
   2   1   7       14.94       11.21      4.66 o 
   3   1   7       51.83       41.44      4.41 o 
   4   1   7      393.54      409.64     14.39 o 
   5   1   7      763.60      768.80     31.07 o 
   6   1   7       98.03       93.96     11.80 o 
   7   1   7       91.69       84.31     11.77 o 
   8   1   7     1618.43     1738.71     53.36 o 
   9   1   7      254.42      229.56     20.63 o 
  10   1   7       24.45       13.21      7.27 o 
  11   1   7        0.61        8.98      6.53 o 
  12   1   7        4.45        4.01      4.54 o 
  13   1   7       23.41       44.36     16.03 o 
  14   1   7       28.17       25.67     14.14 o 
 -16   2   7       69.39       94.07     21.90 o 
 -15   2   7       36.57       27.15     11.75 o 
 -14   2   7      182.46      198.75     17.65 o 
 -13   2   7        0.98       -0.63      3.09 o 
 -12   2   7      277.43      290.62     24.66 o 
 -11   2   7       28.42       25.70      4.92 o 
 -10   2   7      201.00      188.21     11.83 o 
  -9   2   7        2.48       11.53      4.38 o 
  -8   2   7     1081.33     1150.54     38.11 o 
  -7   2   7       27.85       23.37      5.20 o 
  -6   2   7      227.40      215.69     14.20 o 
  -5   2   7     1295.70     1342.79     28.95 o 
  -4   2   7      102.80       93.39      9.13 o 
  -3   2   7      358.04      374.82     12.83 o 
  -2   2   7       19.12       25.95      3.62 o 
  -1   2   7     1181.36     1214.95     23.03 o 
   0   2   7      670.48      725.03     15.61 o 
   1   2   7     1215.14     1196.40     18.91 o 
   2   2   7      225.05      224.63      9.73 o 
   3   2   7       20.80       15.68      2.68 o 
   4   2   7      716.98      742.32     18.94 o 
   5   2   7      215.81      197.34     13.31 o 
   6   2   7     1359.88     1295.21     49.20 o 
   7   2   7       23.25       16.78      3.98 o 
   8   2   7      443.33      116.13    246.97 o 
   9   2   7       16.11        3.06      6.18 o 
  10   2   7       62.94       54.09     15.29 o 
  11   2   7      179.33      152.31     26.49 o 
  12   2   7       24.71       28.34     12.93 o 
  13   2   7       53.97       58.31     12.89 o 
 -15   3   7       33.51       30.96     13.64 o 
 -14   3   7       61.17       32.67     12.90 o 
 -13   3   7      127.32      131.82     24.10 o 
 -12   3   7        3.06       -2.76      6.61 o 
 -11   3   7      559.83      550.40     45.33 o 
 -10   3   7        8.07        4.24      4.17 o 
  -9   3   7     1692.59     1521.07     30.71 o 
  -8   3   7     3555.51     3477.90     43.87 o 
  -7   3   7      532.15      527.23     16.02 o 
  -6   3   7      659.17      606.22     15.46 o 
  -5   3   7        3.84        4.08      1.09 o 
  -4   3   7      158.02      162.01     12.66 o 
  -3   3   7      238.46      196.03     13.75 o 
  -2   3   7     2033.29     1981.73     27.74 o 
  -1   3   7      120.08      126.91      7.83 o 
   0   3   7      516.85      495.23     19.04 o 
   1   3   7     2419.95     2446.20     29.40 o 
   2   3   7        1.39        1.31      1.54 o 
   3   3   7      503.06      420.44     17.70 o 
   4   3   7       95.24       83.62      7.13 o 
   5   3   7      261.71      271.62     14.51 o 
   6   3   7      249.49      236.31     13.35 o 
   7   3   7      592.95      654.72     46.80 o 
   8   3   7       19.12       16.67      9.00 o 
   9   3   7       25.52       32.09     12.43 o 
  10   3   7      130.55      122.92     23.58 o 
  11   3   7        0.71        5.56      9.21 o 
  12   3   7      246.53      273.39     36.77 o 
 -14   4   7        8.43        5.81      8.96 o 
 -13   4   7      127.94      112.71     23.66 o 
 -12   4   7      412.74      383.16     41.78 o 
 -11   4   7        9.68       -9.58      9.58 o 
 -10   4   7       25.26       47.51     14.95 o 
  -9   4   7        4.69       19.02     10.25 o 
  -8   4   7       75.62       83.17     17.17 o 
  -7   4   7       35.77       40.17     11.23 o 
  -6   4   7      348.50      332.58     18.95 o 
  -5   4   7      122.94      107.71     10.97 o 
  -4   4   7       88.88       86.08     12.17 o 
  -3   4   7     1196.23     1222.21     52.51 o 
  -2   4   7      208.62      198.20     18.41 o 
  -1   4   7      135.43      121.97     11.85 o 
   0   4   7      458.26      479.29     22.74 o 
   1   4   7     2190.76     2274.64     49.70 o 
   2   4   7      257.76      232.43      9.77 o 
   3   4   7      297.18      293.32     15.13 o 
   4   4   7      130.48      123.14      8.33 o 
   5   4   7        1.61        2.93      5.19 o 
   6   4   7      954.91     1010.52     58.28 o 
   7   4   7       22.03        5.35      6.55 o 
   8   4   7      129.31      138.31     23.17 o 
   9   4   7       55.81       74.53     17.76 o 
  10   4   7      314.22      359.55     39.33 o 
  11   4   7      136.40      146.42     19.71 o 
 -12   5   7        1.10       16.15     11.62 o 
 -11   5   7      184.58      221.44     32.79 o 
 -10   5   7        4.47        2.14      7.45 o 
  -9   5   7      449.47      440.57     43.62 o 
  -8   5   7      173.66      167.52     26.47 o 
  -7   5   7        0.01       -8.11      8.13 o 
  -6   5   7      229.67      238.97     28.55 o 
  -5   5   7      165.78      160.35     23.10 o 
  -4   5   7      357.93      381.69     33.40 o 
  -3   5   7       32.90       38.26     10.56 o 
  -2   5   7        6.26        7.42      4.76 o 
  -1   5   7      627.55      572.62     27.29 o 
   0   5   7       26.88       26.37      6.55 o 
   1   5   7       64.75       65.46      8.74 o 
   2   5   7       22.83       22.26      5.00 o 
   3   5   7      173.93      182.54     24.44 o 
   4   5   7      296.35      299.00     31.37 o 
   5   5   7      186.80      211.89     27.04 o 
   6   5   7       57.98       56.10     15.34 o 
   7   5   7        0.97       -3.45      3.45 o 
   8   5   7      165.17      123.39     22.60 o 
   9   5   7       20.83       19.35     10.76 o 
  -9   6   7       38.16       16.37      9.64 o 
  -8   6   7        1.02       14.51      9.28 o 
  -7   6   7       98.52      106.88     21.88 o 
  -6   6   7       10.37       22.14     10.45 o 
  -5   6   7       23.14       26.98     10.11 o 
  -4   6   7       43.32       44.46     13.22 o 
  -3   6   7        8.80        8.24      5.42 o 
  -2   6   7        0.42       -4.73      4.73 o 
  -1   6   7      233.71      225.44     18.40 o 
   0   6   7      471.51      453.56     39.86 o 
   1   6   7      412.30      463.35     39.79 o 
   2   6   7       43.98       41.04     11.75 o 
   3   6   7       40.96       54.02     14.93 o 
   4   6   7        0.71       16.22      9.00 o 
 -17   0   8      154.13      131.85     23.79 o 
 -16   0   8      193.95      218.99     28.94 o 
 -15   0   8      585.05      579.91     45.68 o 
 -14   0   8        9.34       20.57      9.56 o 
 -13   0   8      140.72       97.40     17.65 o 
 -12   0   8        6.17       14.73      7.37 o 
 -11   0   8       69.51       89.90     15.84 o 
 -10   0   8     1320.97     1426.71     59.64 o 
  -9   0   8       11.97        6.81      6.18 o 
  -8   0   8       79.10       77.42     13.18 o 
  -7   0   8     2451.99     2582.01     59.33 o 
  -6   0   8      177.42      166.81     12.83 o 
  -5   0   8      926.73     1017.92     43.36 o 
  -4   0   8     1199.92     1170.50     45.67 o 
  -3   0   8       25.61       24.47      7.39 o 
  -2   0   8     1833.08     1810.30     39.74 o 
  -1   0   8     1217.31     1400.80     49.81 o 
   0   0   8      210.49       64.88    122.38 o 
   1   0   8       57.42       53.43      7.54 o 
   2   0   8      903.94      873.79     37.56 o 
   3   0   8       10.27        9.22      3.88 o 
   4   0   8     2290.36     2245.44     75.06 o 
   5   0   8       55.05       45.74     12.18 o 
   6   0   8     1433.44     1399.32     64.12 o 
   7   0   8       47.89       40.00     11.98 o 
   8   0   8      149.27      180.77     25.55 o 
   9   0   8        1.17       -4.60      7.19 o 
  10   0   8       27.66       38.63     14.42 o 
  11   0   8      234.54      242.11     33.30 o 
  12   0   8       65.06       81.73     21.36 o 
  13   0   8      203.94      217.35     29.26 o 
 -16   1   8      279.97      298.67     23.85 o 
 -15   1   8       73.88       71.64     11.50 o 
 -14   1   8      135.25      129.41     14.98 o 
 -13   1   8        5.95       12.89      4.23 o 
 -12   1   8        9.35       15.68      8.14 o 
 -11   1   8       27.51       23.30      6.38 o 
 -10   1   8      692.28      719.74     29.98 o 
  -9   1   8      950.13      913.01     32.74 o 
  -8   1   8       64.29       62.81      6.99 o 
  -7   1   8      135.81      147.85     10.10 o 
  -6   1   8     1321.73     1375.81     29.80 o 
  -5   1   8      400.37      378.34     15.38 o 
  -4   1   8       48.53       36.28      5.98 o 
  -3   1   8      574.09      634.11     23.63 o 
  -2   1   8     1211.94     1264.31     31.46 o 
  -1   1   8     1917.30     2007.57     33.86 o 
   0   1   8      496.12      508.02     23.81 o 
   1   1   8       26.65       44.57      5.54 o 
   2   1   8       36.77       40.02      5.41 o 
   3   1   8      679.58      661.50     22.42 o 
   4   1   8       48.81       32.50      5.62 o 
   5   1   8       21.33       19.08      5.90 o 
   6   1   8     1613.50     1607.41     49.06 o 
   7   1   8      666.92      678.81     33.21 o 
   8   1   8     2038.85     2059.21     60.24 o 
   9   1   8      309.14      315.34     24.72 o 
  10   1   8       11.62        4.78      5.02 o 
  11   1   8       29.25       26.39     11.90 o 
  12   1   8       79.76       56.79     17.25 o 
  13   1   8      162.84      162.67     29.42 o 
 -16   2   8        3.39      -11.52     11.52 o 
 -15   2   8       21.69       31.00     11.92 o 
 -14   2   8        3.85        5.26      3.90 o 
 -13   2   8        4.12        9.23      5.00 o 
 -12   2   8        0.04        0.39      6.66 o 
 -11   2   8      129.47      125.49     13.21 o 
 -10   2   8        1.24        1.32      3.06 o 
  -9   2   8      699.32      709.32     22.95 o 
  -8   2   8     1414.20     1473.15     32.24 o 
  -7   2   8       42.75       37.66      6.75 o 
  -6   2   8      680.23      657.08     26.06 o 
  -5   2   8      121.01      111.66     23.21 o 
  -4   2   8      239.34      224.80      9.73 o 
  -3   2   8        2.59        2.56      1.82 o 
  -2   2   8      274.72      274.99     12.00 o 
  -1   2   8      663.93      695.96     21.05 o 
   0   2   8     1058.28     1046.67     25.31 o 
   1   2   8       28.23       16.55      5.88 o 
   2   2   8      186.05      191.47     11.47 o 
   3   2   8      233.37      217.73     15.77 o 
   4   2   8       12.75        6.44      3.42 o 
   5   2   8      247.12      254.40     18.95 o 
   6   2   8      129.83      147.58     15.05 o 
   7   2   8      892.06      775.22     30.29 o 
   8   2   8      104.14      133.85     29.27 o 
   9   2   8      411.06      495.25     44.61 o 
  10   2   8       33.20       14.58     10.67 o 
  11   2   8       14.75        6.76      6.99 o 
  12   2   8       90.75      114.07     25.32 o 
 -15   3   8        1.47        2.07      6.65 o 
 -14   3   8        3.76       13.83     11.47 o 
 -13   3   8        1.12        4.31      7.36 o 
 -12   3   8       45.35       27.33     12.27 o 
 -11   3   8        9.25       17.20      9.94 o 
 -10   3   8       38.86       24.06     11.13 o 
  -9   3   8      474.32      484.91     25.47 o 
  -8   3   8        0.84       -1.04      3.69 o 
  -7   3   8       57.72       67.81      6.07 o 
  -6   3   8       34.28       33.93      9.06 o 
  -5   3   8      862.65      841.38     18.22 o 
  -4   3   8        3.43        1.61      1.50 o 
  -3   3   8       96.25      106.91      6.74 o 
  -2   3   8      215.74      193.23     14.02 o 
  -1   3   8        1.83        4.60      3.04 o 
   0   3   8      264.32      258.40     10.09 o 
   1   3   8        0.01        0.86      1.64 o 
   2   3   8        0.50       -0.32      1.87 o 
   3   3   8      120.78      121.98     10.47 o 
   4   3   8       95.77       89.95      7.86 o 
   5   3   8       38.46       28.54      5.19 o 
   6   3   8        0.43       -1.18      7.25 o 
   7   3   8       90.99       67.10     16.00 o 
   8   3   8      357.10      290.01     33.49 o 
   9   3   8      173.34      179.54     27.72 o 
  10   3   8        9.97        1.70      5.93 o 
  11   3   8       12.32        1.94      6.43 o 
  12   3   8        1.04        7.76     11.09 o 
 -14   4   8        0.04        9.78      9.62 o 
 -13   4   8       16.22       10.90      9.74 o 
 -12   4   8       34.27       48.31     15.71 o 
 -11   4   8      117.43      133.38     24.72 o 
 -10   4   8       30.95       16.25      9.88 o 
  -9   4   8      143.47      159.08     24.70 o 
  -8   4   8      152.23      156.54     23.64 o 
  -7   4   8      233.89      213.00     26.86 o 
  -6   4   8       47.13       50.37      8.55 o 
  -5   4   8        7.70       12.34      6.80 o 
  -4   4   8       23.86       29.16      9.88 o 
  -3   4   8      933.49      954.03     47.93 o 
  -2   4   8       48.26       70.64     13.15 o 
  -1   4   8       28.22       32.07      5.49 o 
   0   4   8       65.81       66.11     10.77 o 
   1   4   8       19.36       15.36      3.39 o 
   2   4   8      123.82      104.28      8.27 o 
   3   4   8      219.77      202.27     11.64 o 
   4   4   8       89.72      123.52     20.55 o 
   5   4   8       25.97       17.77      8.59 o 
   6   4   8      489.78      512.98     43.21 o 
   7   4   8       20.71       23.85     11.54 o 
   8   4   8        0.30       -2.69      4.75 o 
   9   4   8       15.66        7.71      8.42 o 
  10   4   8       12.33       25.07     11.56 o 
 -11   5   8       24.93       10.23     11.07 o 
 -10   5   8       91.05       89.59     21.06 o 
  -9   5   8       18.66       11.69      8.58 o 
  -8   5   8      331.13      367.41     38.37 o 
  -7   5   8       11.70       17.72     10.97 o 
  -6   5   8        7.99       13.17      9.00 o 
  -5   5   8       90.71      112.41     19.45 o 
  -4   5   8       26.62       25.63      8.95 o 
  -3   5   8       67.89       67.91     14.18 o 
  -2   5   8       66.06       80.65     11.25 o 
  -1   5   8      345.55      393.70     23.62 o 
   0   5   8       10.37       15.19      5.48 o 
   1   5   8      676.40      696.15     49.34 o 
   2   5   8        6.67        3.72      3.17 o 
   3   5   8        0.09       10.26      7.80 o 
   4   5   8       77.97       93.74     18.88 o 
   5   5   8       93.51       94.33     19.26 o 
   6   5   8       32.97       41.43     12.86 o 
   7   5   8        3.31       12.23      8.64 o 
   8   5   8      183.01      185.05     28.68 o 
  -8   6   8       10.64       11.04     11.23 o 
  -7   6   8      284.74      382.83     40.45 o 
  -6   6   8      211.30      241.46     31.12 o 
  -5   6   8      205.26      179.09     25.91 o 
  -4   6   8      230.48      218.78     27.13 o 
  -3   6   8        0.02        2.52      9.06 o 
  -2   6   8       69.36       71.67     11.35 o 
  -1   6   8       15.53        6.70      6.79 o 
   0   6   8        9.89       11.80      7.78 o 
   1   6   8      109.12      108.70     20.89 o 
   2   6   8      204.44      214.64     28.86 o 
   3   6   8        3.25       -8.58      8.58 o 
   4   6   8        1.69        2.51      5.50 o 
   5   6   8      159.00      190.84     27.94 o 
 -16   1   9      119.35       95.87     14.02 o 
 -15   1   9       95.17       97.91     13.84 o 
 -14   1   9       23.26       16.00      6.58 o 
 -13   1   9        2.46        3.20      6.33 o 
 -12   1   9        0.01        1.05      3.50 o 
 -11   1   9       20.71       24.64      6.58 o 
 -10   1   9       69.61       78.90     12.68 o 
  -9   1   9      454.14      458.16     24.24 o 
  -8   1   9       14.88       13.56      4.96 o 
  -7   1   9       50.53       50.34      6.39 o 
  -6   1   9      257.13      250.90     13.43 o 
  -5   1   9      237.07      226.65     12.62 o 
  -4   1   9      136.99      166.50     13.11 o 
  -3   1   9      126.31      148.62     10.86 o 
  -2   1   9      743.03      775.18     22.39 o 
  -1   1   9      209.24      172.92     10.72 o 
   0   1   9      154.70      146.16     12.47 o 
   1   1   9      245.57      238.75     13.19 o 
   2   1   9        3.03        0.08      1.94 o 
   3   1   9      471.85      479.59     20.07 o 
   4   1   9       53.99       48.79     17.85 o 
   5   1   9     1055.96     1016.84     29.74 o 
   6   1   9        2.84        1.19      5.28 o 
   7   1   9        1.01       -0.90      5.90 o 
   8   1   9       67.36       67.17     11.55 o 
   9   1   9        0.12        4.48      8.22 o 
  10   1   9       13.62       18.31      7.28 o 
  11   1   9       27.37       17.59      7.60 o 
  12   1   9       20.31       32.45     14.12 o 
 -16   2   9      339.40      430.42     45.71 o 
 -15   2   9        3.86        5.00      4.23 o 
 -14   2   9       30.10       34.58      8.10 o 
 -13   2   9        4.95        1.08      3.39 o 
 -12   2   9      622.84      624.55     30.77 o 
 -11   2   9      289.61      283.69     20.38 o 
 -10   2   9        0.09       -1.30      3.39 o 
  -9   2   9     1176.55     1145.66     38.63 o 
  -8   2   9       10.50       19.16      9.18 o 
  -7   2   9      367.95      371.23     20.89 o 
  -6   2   9       56.59       62.53      8.78 o 
  -5   2   9        8.82        6.61      3.54 o 
  -4   2   9       77.16       76.96      6.90 o 
  -3   2   9      547.91      553.94     15.98 o 
  -2   2   9      632.90      626.99     23.57 o 
  -1   2   9      280.07      312.08     14.19 o 
   0   2   9      466.12      452.99     17.30 o 
   1   2   9      538.03      527.99     30.98 o 
   2   2   9      133.87      122.61      9.75 o 
   3   2   9        1.82       -2.81      2.81 o 
   4   2   9      180.10      211.08     17.45 o 
   5   2   9        5.57       -4.70      4.70 o 
   6   2   9       40.82       39.18      8.55 o 
   7   2   9      165.81      167.00     17.34 o 
   8   2   9       47.32       46.28      9.71 o 
   9   2   9        0.02       -2.68      9.52 o 
  10   2   9       47.53       83.99     20.42 o 
  11   2   9       28.35       20.17     12.34 o 
  12   2   9       90.28       85.35     22.87 o 
 -15   3   9       71.91       63.41     18.46 o 
 -14   3   9        2.06      -10.22     10.22 o 
 -13   3   9      285.31      334.75     38.70 o 
 -12   3   9      164.64      176.76     28.87 o 
 -11   3   9      616.99      626.43     49.38 o 
 -10   3   9        8.47        3.24      6.91 o 
  -9   3   9      369.22      371.71     53.81 o 
  -8   3   9      323.41      316.57     16.93 o 
  -7   3   9       30.17       19.46      8.60 o 
  -6   3   9      221.21      216.67     24.40 o 
  -5   3   9        3.82        4.83      2.77 o 
  -4   3   9      776.22      770.74     21.81 o 
  -3   3   9     1425.48     1516.57     31.42 o 
  -2   3   9     2736.29     2812.32     44.36 o 
  -1   3   9      170.01      176.56      9.18 o 
   0   3   9      214.28      199.28     11.46 o 
   1   3   9     1269.94     1314.63     25.22 o 
   2   3   9      169.54      182.73     11.78 o 
   3   3   9      586.17      534.29     34.58 o 
   4   3   9       16.09        4.74      7.77 o 
   5   3   9      181.05       57.30     99.59 o 
   6   3   9        0.00       -4.49      7.04 o 
   7   3   9      223.25      288.71     33.89 o 
   8   3   9       65.01       40.20     14.68 o 
   9   3   9       52.30       76.01     18.97 o 
  10   3   9      182.36      231.21     33.57 o 
  11   3   9      169.74      232.95     34.79 o 
 -13   4   9       19.90       28.56     13.59 o 
 -12   4   9      606.96      654.81     55.40 o 
 -11   4   9     1038.07     1063.14     67.81 o 
 -10   4   9        0.66       -1.76      5.96 o 
  -9   4   9      128.10      145.33     23.69 o 
  -8   4   9       31.36       28.55     11.45 o 
  -7   4   9      302.48      307.23     31.98 o 
  -6   4   9       25.14       24.53      9.67 o 
  -5   4   9       46.42       67.26     14.48 o 
  -4   4   9       79.36       78.59     15.70 o 
  -3   4   9       14.87       11.23      6.51 o 
  -2   4   9      290.54      296.44     26.51 o 
  -1   4   9       72.20       63.78      9.44 o 
   0   4   9       10.41       11.39      4.78 o 
   1   4   9       48.19       46.55      5.58 o 
   2   4   9     1106.66     1065.19     59.87 o 
   3   4   9       23.76       44.02     13.03 o 
   4   4   9       13.33       10.00      7.98 o 
   5   4   9       14.49       19.57      9.02 o 
   6   4   9      134.38      196.75     28.26 o 
   7   4   9        2.70        6.68      7.81 o 
   8   4   9       56.49       42.10     15.05 o 
   9   4   9        3.64       -4.79      6.95 o 
 -11   5   9        2.69       20.03     10.76 o 
 -10   5   9       89.52       80.21     20.61 o 
  -9   5   9      331.04      334.80     38.77 o 
  -8   5   9        6.67       27.72     11.83 o 
  -7   5   9      154.33      151.70     24.30 o 
  -6   5   9      180.58      222.41     28.61 o 
  -5   5   9       46.69       47.07     13.67 o 
  -4   5   9       12.05       -0.11      7.16 o 
  -3   5   9      232.26      259.44     27.80 o 
  -2   5   9      612.97      642.27     31.93 o 
  -1   5   9      146.11      145.75     14.80 o 
   0   5   9     1188.81     1266.94     41.98 o 
   1   5   9       49.68       53.20      8.69 o 
   2   5   9        2.94       -1.00      6.99 o 
   3   5   9      339.29      352.11     36.80 o 
   4   5   9       22.72        4.57      6.90 o 
   5   5   9      152.54      105.60     20.77 o 
   6   5   9        0.53        4.96      7.84 o 
   7   5   9       64.43      100.26     22.15 o 
  -7   6   9        0.00        2.83      5.24 o 
  -6   6   9       14.56       15.40      9.54 o 
  -5   6   9        0.31       -7.95      7.95 o 
  -4   6   9       33.09       45.46     10.39 o 
  -3   6   9        8.01        5.28      6.86 o 
  -2   6   9        1.84        4.00      4.27 o 
  -1   6   9      205.99      170.33     26.86 o 
   0   6   9       53.38       59.14     16.51 o 
   1   6   9       24.72        8.89      8.42 o 
   2   6   9      137.12      147.07     25.06 o 
   3   6   9        1.42       16.91      7.92 o 
 -16   0  10       20.79       20.82     11.01 o 
 -15   0  10       52.19       45.13     13.72 o 
 -14   0  10       34.74       41.33     13.22 o 
 -13   0  10      143.33      173.02     24.49 o 
 -12   0  10        6.69        6.87      6.45 o 
 -11   0  10      105.03      111.29     18.73 o 
 -10   0  10      226.57      181.48     23.16 o 
  -9   0  10     1671.85     1754.89     68.84 o 
  -8   0  10      192.99      195.39     23.00 o 
  -7   0  10      362.13      335.04     29.00 o 
  -6   0  10        8.04       17.93      7.89 o 
  -5   0  10       58.11       61.51     12.52 o 
  -4   0  10     9952.26    10259.38    150.33 o 
  -3   0  10        0.37       -4.16      4.16 o 
  -2   0  10      109.78       91.83     14.76 o 
  -1   0  10       18.67       13.05      5.50 o 
   0   0  10      575.72      532.48     24.65 o 
   1   0  10       43.20       44.41     10.68 o 
   2   0  10     1140.72     1016.84     51.64 o 
   3   0  10      867.22      847.50     48.64 o 
   4   0  10        4.19       11.89      9.56 o 
   5   0  10     8042.54     8381.23    164.39 o 
   6   0  10      399.05      428.60     38.56 o 
   7   0  10        0.67        9.45      7.87 o 
   8   0  10        0.43        1.74      5.65 o 
   9   0  10       95.87      104.01     21.89 o 
  10   0  10      116.84       96.72     21.76 o 
  11   0  10       21.15       29.99     13.40 o 
  12   0  10      247.06      276.04     39.38 o 
 -16   1  10       31.57       33.23      9.07 o 
 -15   1  10       31.50       18.12     16.84 o 
 -14   1  10      117.45      102.18     13.98 o 
 -13   1  10      125.66       91.13     12.91 o 
 -12   1  10      591.43      575.59     30.47 o 
 -11   1  10      207.72      208.04     17.96 o 
 -10   1  10     1052.97     1101.41     39.69 o 
  -9   1  10      294.75      300.96     20.36 o 
  -8   1  10      222.04      210.84     16.69 o 
  -7   1  10      255.59      263.28     18.24 o 
  -6   1  10      230.81      232.21     16.79 o 
  -5   1  10      835.72      799.07     43.46 o 
  -4   1  10      239.35      284.63     25.64 o 
  -3   1  10       71.97       93.38      9.82 o 
  -2   1  10        4.51        2.31      2.08 o 
  -1   1  10      744.19      746.61     23.47 o 
   0   1  10        4.52        2.00      4.55 o 
   1   1  10      525.98      517.23     23.61 o 
   2   1  10      506.20      512.81     20.46 o 
   3   1  10      480.10      458.90     20.88 o 
   4   1  10       38.06       36.44      8.29 o 
   5   1  10      295.44      277.11     21.38 o 
   6   1  10       48.75       44.43     13.67 o 
   7   1  10        1.32       -0.61      3.65 o 
   8   1  10      395.73      405.97     28.68 o 
   9   1  10       90.74      102.09     15.52 o 
  10   1  10       89.36       99.77     15.80 o 
  11   1  10       42.79       48.86     11.74 o 
  12   1  10      202.63      222.26     35.46 o 
 -15   2  10        9.75        1.94     12.93 o 
 -14   2  10      147.47      163.91     17.24 o 
 -13   2  10       63.75       66.58     10.94 o 
 -12   2  10        0.38       -0.50      4.03 o 
 -11   2  10        8.91        5.68      3.80 o 
 -10   2  10       11.62        8.72      7.05 o 
  -9   2  10      138.42      125.23     20.28 o 
  -8   2  10      648.50      713.37     46.35 o 
  -7   2  10       38.37       30.71     10.22 o 
  -6   2  10      197.09      191.39     23.13 o 
  -5   2  10     1210.27     1246.45     41.41 o 
  -4   2  10      196.33      185.99     13.47 o 
  -3   2  10        6.78        5.41      3.02 o 
  -2   2  10      103.81       98.87     10.17 o 
  -1   2  10      197.07      203.04     10.58 o 
   0   2  10      421.92      400.37     18.57 o 
   1   2  10       61.93       55.71      5.70 o 
   2   2  10       13.34        7.05      2.98 o 
   3   2  10      242.34      266.44     19.53 o 
   4   2  10      227.60      231.29     21.95 o 
   5   2  10     1062.25     1006.77     30.42 o 
   6   2  10      513.66      481.61     32.55 o 
   7   2  10       64.52       75.56     12.56 o 
   8   2  10       31.73       34.26      8.94 o 
   9   2  10      217.70      209.10     22.07 o 
  10   2  10       47.23       46.08     16.40 o 
  11   2  10       31.16       81.91     22.16 o 
 -14   3  10        5.58        0.68      8.92 o 
 -13   3  10      133.86       93.85     21.21 o 
 -12   3  10        4.35       23.36     11.99 o 
 -11   3  10       60.84       59.34     16.16 o 
 -10   3  10      265.18      226.50     29.40 o 
  -9   3  10       78.37       56.89     14.55 o 
  -8   3  10        6.85       -0.39      5.24 o 
  -7   3  10      167.46      160.67     19.20 o 
  -6   3  10        0.03        1.22      2.17 o 
  -5   3  10      330.07      350.48     44.85 o 
  -4   3  10      876.83      879.69     26.04 o 
  -3   3  10        1.95        5.47      2.77 o 
  -2   3  10      183.78      184.95     11.32 o 
  -1   3  10       97.46       94.76      8.31 o 
   0   3  10       17.16       10.89      2.84 o 
   1   3  10        5.99       11.48      2.98 o 
   2   3  10        0.08       -1.51      1.68 o 
   3   3  10       35.51       39.12      8.15 o 
   4   3  10      177.49      152.39     15.66 o 
   5   3  10       45.99       39.35      9.00 o 
   6   3  10        2.63       -1.55      5.59 o 
   7   3  10        0.36       -0.05      5.68 o 
   8   3  10       18.72        4.08      8.84 o 
   9   3  10        1.38      -12.56     12.56 o 
  10   3  10       89.30      101.80     23.84 o 
 -13   4  10        5.29      -11.01     11.01 o 
 -12   4  10        0.65       -0.89      5.51 o 
 -11   4  10      563.80      474.89     46.28 o 
 -10   4  10       20.46       42.87     15.10 o 
  -9   4  10        8.73        3.74      6.88 o 
  -8   4  10        2.49       -4.86      7.78 o 
  -7   4  10       21.30       11.87      9.06 o 
  -6   4  10        6.25        4.57      5.98 o 
  -5   4  10       98.93       98.76     18.33 o 
  -4   4  10       14.91        3.90      5.24 o 
  -3   4  10       30.23       48.06     11.82 o 
  -2   4  10      510.22      528.95     28.17 o 
  -1   4  10      150.70      159.40     15.32 o 
   0   4  10      286.68      302.66     20.53 o 
   1   4  10        1.50        1.44      3.08 o 
   2   4  10       17.71       12.53      8.18 o 
   3   4  10       26.09       28.18     11.19 o 
   4   4  10       10.75        3.43      6.01 o 
   5   4  10       46.51       61.54     17.06 o 
   6   4  10       67.81       66.12     17.75 o 
   7   4  10      198.66      189.34     29.21 o 
   8   4  10       27.21       24.35     10.90 o 
   9   4  10      193.32      255.88     35.72 o 
 -10   5  10       48.89      128.83     24.82 o 
  -9   5  10       29.90       31.64     13.30 o 
  -8   5  10       20.65        0.29      6.39 o 
  -7   5  10      388.92      413.95     40.54 o 
  -6   5  10      229.77      234.68     29.60 o 
  -5   5  10      100.04      117.00     20.85 o 
  -4   5  10       57.45       50.03     13.36 o 
  -3   5  10      314.29      354.38     25.21 o 
  -2   5  10        8.80        1.68      4.00 o 
  -1   5  10       31.04       22.59      6.76 o 
   0   5  10       67.90       57.63      9.88 o 
   1   5  10       64.79       73.05     10.40 o 
   2   5  10       78.00       80.90     19.06 o 
   3   5  10      120.96      103.31     21.12 o 
   4   5  10      163.94      155.68     26.02 o 
   5   5  10       39.32       47.28     16.19 o 
   6   5  10      113.42      153.88     26.94 o 
  -6   6  10      127.97      133.73     23.85 o 
  -5   6  10       66.00      107.54     21.77 o 
  -4   6  10      285.65      280.96     24.26 o 
  -3   6  10       11.97       25.90      8.17 o 
  -2   6  10      435.57      461.38     45.57 o 
  -1   6  10        1.09        5.64      8.19 o 
   0   6  10       67.66       79.17     18.82 o 
   1   6  10       96.35      134.72     25.05 o 
   2   6  10      152.04      140.86     25.91 o 
 -16   1  11        0.18        9.96      7.88 o 
 -15   1  11       28.37       25.94     17.44 o 
 -14   1  11       48.53       47.62     20.07 o 
 -13   1  11       23.07        6.89      4.80 o 
 -12   1  11      141.62      148.10     16.26 o 
 -11   1  11       68.91       75.57     11.45 o 
 -10   1  11       48.55       57.24      9.91 o 
  -9   1  11        9.23        9.11     11.95 o 
  -8   1  11       21.66       20.62      6.46 o 
  -7   1  11       28.55       26.43      6.52 o 
  -6   1  11      649.55      638.40     28.94 o 
  -5   1  11       36.71       39.19     10.65 o 
  -4   1  11      129.86      113.69     17.16 o 
  -3   1  11      205.97      219.05     13.44 o 
  -2   1  11        2.47        1.91      3.27 o 
  -1   1  11       11.37        5.77      4.16 o 
   0   1  11      102.38      100.33     11.66 o 
   1   1  11       66.29       65.28      9.79 o 
   2   1  11        4.77        1.30      3.78 o 
   3   1  11     1068.31     1112.87     41.45 o 
   4   1  11      220.98      229.70     19.46 o 
   5   1  11      254.77      243.02     20.85 o 
   6   1  11      196.64      202.18     19.78 o 
   7   1  11       35.88       52.07     11.32 o 
   8   1  11        2.51       -0.32      4.45 o 
   9   1  11       61.70       60.37     12.18 o 
  10   1  11        0.04        0.96      4.92 o 
  11   1  11       20.23        7.23     13.34 o 
 -15   2  11       17.74       15.81      6.35 o 
 -14   2  11      159.35      175.79     26.50 o 
 -13   2  11       71.21       81.55     12.50 o 
 -12   2  11      497.06      474.45     28.85 o 
 -11   2  11      256.69      254.30     49.87 o 
 -10   2  11      136.42      161.77     24.40 o 
  -9   2  11      110.21      100.27     18.66 o 
  -8   2  11       33.69       46.81     12.76 o 
  -7   2  11      574.70      662.60     44.76 o 
  -6   2  11      529.17      515.98     38.57 o 
  -5   2  11     1130.17     1206.65     36.53 o 
  -4   2  11      241.19      268.02     17.04 o 
  -3   2  11      376.53      344.12     19.32 o 
  -2   2  11      110.22       84.36      8.70 o 
  -1   2  11      115.53      119.75      9.99 o 
   0   2  11       16.96       11.96      6.19 o 
   1   2  11        3.29        0.73      3.65 o 
   2   2  11      335.37      329.15     27.84 o 
   3   2  11        9.14        4.62      9.03 o 
   4   2  11      156.25      156.24     17.44 o 
   5   2  11       21.38        9.65      5.54 o 
   6   2  11        5.62        6.81      4.63 o 
   7   2  11       11.69       21.78      7.78 o 
   8   2  11      144.71      117.01     16.69 o 
   9   2  11       18.69       26.17     14.34 o 
  10   2  11       39.19       31.60     15.04 o 
 -14   3  11      101.10      107.71     23.69 o 
 -13   3  11        5.10       -6.54      8.63 o 
 -12   3  11        0.46       -0.31      5.98 o 
 -11   3  11       45.00        3.66      8.69 o 
 -10   3  11      653.15      625.10     49.89 o 
  -9   3  11      129.28      167.39     25.33 o 
  -8   3  11       28.36       34.47     11.57 o 
  -7   3  11      322.92      337.67     18.45 o 
  -6   3  11      171.63      164.77     13.57 o 
  -5   3  11       41.60       42.22      6.66 o 
  -4   3  11       82.66       91.13      9.38 o 
  -3   3  11      125.04      154.25     12.04 o 
  -2   3  11      388.26      411.01     17.75 o 
  -1   3  11      666.53      664.67     22.81 o 
   0   3  11       51.93       47.19      6.59 o 
   1   3  11       48.61       53.29      8.95 o 
   2   3  11      365.19      346.28     22.56 o 
   3   3  11       30.13       15.01      5.74 o 
   4   3  11      249.74      242.64     23.63 o 
   5   3  11      283.39      284.17     22.91 o 
   6   3  11      105.59       90.63     13.85 o 
   7   3  11      419.50      441.81     45.20 o 
   8   3  11        6.00       -2.48      9.10 o 
   9   3  11       27.02       22.48     12.20 o 
 -12   4  11      728.59      721.51     59.61 o 
 -11   4  11        2.07        2.98      6.34 o 
 -10   4  11       31.13       49.58     15.61 o 
  -9   4  11      108.89       78.47     19.00 o 
  -8   4  11      232.11      230.40     30.23 o 
  -7   4  11       94.04      100.87     20.82 o 
  -6   4  11       40.39       41.05     12.80 o 
  -5   4  11     1477.55     1431.64     68.39 o 
  -4   4  11        0.10       -5.27      5.91 o 
  -3   4  11      643.84      661.48     39.98 o 
  -2   4  11      231.80      252.27     20.30 o 
  -1   4  11      174.71      201.48     28.94 o 
   0   4  11      275.70      262.93     19.96 o 
   1   4  11        2.65       -7.98      7.98 o 
   2   4  11       38.16       24.45     11.44 o 
   3   4  11        5.12        8.81      7.41 o 
   4   4  11      106.56       83.37     20.48 o 
   5   4  11       15.76       10.58      8.64 o 
   6   4  11      110.63      182.02     29.39 o 
   7   4  11       11.22       33.13     14.70 o 
   8   4  11      158.42      202.38     31.59 o 
 -10   5  11       88.29       80.09     21.03 o 
  -9   5  11       78.87      103.05     22.41 o 
  -8   5  11       22.60        4.44      6.85 o 
  -7   5  11       11.18       18.54      9.48 o 
  -6   5  11       99.71       87.12     18.93 o 
  -5   5  11        1.51        1.19      7.43 o 
  -4   5  11        3.21        5.13      4.98 o 
  -3   5  11      267.58      292.12     23.59 o 
  -2   5  11       87.96      103.13     13.88 o 
  -1   5  11       55.58       49.87      9.91 o 
   0   5  11       56.11       56.86     11.75 o 
   1   5  11       74.19       89.14     20.62 o 
   2   5  11      186.69      203.30     30.85 o 
   3   5  11      161.11      148.77     26.26 o 
   4   5  11        3.77      -12.00     12.00 o 
   5   5  11       52.97       78.90     19.49 o 
  -4   6  11       55.46       52.96     11.50 o 
  -3   6  11       67.39       66.43     28.89 o 
  -2   6  11      184.65      142.60     27.14 o 
  -1   6  11      262.65      203.91     31.47 o 
 -15   0  12      288.69      317.79     37.06 o 
 -14   0  12        8.00       14.59      9.47 o 
 -13   0  12     1714.08     1818.20     82.79 o 
 -12   0  12        0.01        0.89      5.55 o 
 -11   0  12        0.97       -4.26      7.20 o 
 -10   0  12      140.99      131.19     21.55 o 
  -9   0  12      480.37      510.87     40.19 o 
  -8   0  12      847.31      900.27     52.02 o 
  -7   0  12      138.99      115.81     18.47 o 
  -6   0  12       11.64       41.30     11.43 o 
  -5   0  12      147.64      147.21     20.53 o 
  -4   0  12      570.85      528.82     38.36 o 
  -3   0  12        7.13        0.80      4.25 o 
  -2   0  12      204.25      188.66     22.82 o 
  -1   0  12       75.44       63.29     13.82 o 
   0   0  12      822.58      846.83     49.63 o 
   1   0  12     1743.16     1862.11     74.89 o 
   2   0  12     4449.17     4351.53    117.36 o 
   3   0  12       22.24       37.23     12.15 o 
   4   0  12       34.22       48.98     14.00 o 
   5   0  12     1081.10     1057.89     63.31 o 
   6   0  12      142.51      137.70     24.25 o 
   7   0  12       54.90       46.89     15.52 o 
   8   0  12        2.55       16.35     11.15 o 
   9   0  12      335.66      403.04     45.11 o 
  10   0  12      403.77      536.20     53.60 o 
 -15   1  12      198.25      200.38     20.69 o 
 -14   1  12      133.32      140.05     17.30 o 
 -13   1  12       10.97        8.86      5.29 o 
 -12   1  12      483.81      471.22     29.31 o 
 -11   1  12      258.94      243.24     20.60 o 
 -10   1  12       65.28       59.26     10.02 o 
  -9   1  12       45.81       46.22      8.96 o 
  -8   1  12      376.50      371.68     23.88 o 
  -7   1  12     1627.49     1711.16    109.65 o 
  -6   1  12       65.07       74.12     15.34 o 
  -5   1  12     1194.99     1230.22     57.49 o 
  -4   1  12       46.23       48.64      8.29 o 
  -3   1  12      392.35      380.60     18.49 o 
  -2   1  12        6.28       -2.16      5.51 o 
  -1   1  12      506.29      513.07     26.86 o 
   0   1  12      204.10      185.17     16.37 o 
   1   1  12       84.28       72.43     10.80 o 
   2   1  12     2100.64     2081.70     57.51 o 
   3   1  12     1508.79     1488.03     50.01 o 
   4   1  12      148.03      161.96     17.33 o 
   5   1  12        1.69       -2.08      8.12 o 
   6   1  12      169.55      151.96     17.78 o 
   7   1  12       54.16       63.31     12.32 o 
   8   1  12       39.11       49.45     11.37 o 
   9   1  12        0.56        0.24      5.71 o 
  10   1  12       13.26       19.74      9.41 o 
 -15   2  12        0.61       -3.16      6.90 o 
 -14   2  12       43.01       35.75     13.59 o 
 -13   2  12      273.84      251.69     32.77 o 
 -12   2  12      160.19      182.21     18.63 o 
 -11   2  12      453.82      523.16     45.62 o 
 -10   2  12       34.30       27.97     11.96 o 
  -9   2  12       28.03       27.80     11.90 o 
  -8   2  12       24.95       39.14     12.42 o 
  -7   2  12       58.84       65.20     14.91 o 
  -6   2  12      650.64      669.89     29.16 o 
  -5   2  12      523.04      504.21     24.88 o 
  -4   2  12      471.22      441.95     29.31 o 
  -3   2  12       98.74       88.11      9.05 o 
  -2   2  12      728.18      727.12     25.41 o 
  -1   2  12       33.47       17.84      8.28 o 
   0   2  12       72.56       71.98     10.44 o 
   1   2  12       14.20        6.58      7.83 o 
   2   2  12       21.22       22.72      6.87 o 
   3   2  12      221.35      234.57     20.10 o 
   4   2  12      609.88      568.65     35.99 o 
   5   2  12      119.22      147.09     17.15 o 
   6   2  12       56.54       58.53     11.41 o 
   7   2  12       65.42       66.53     12.86 o 
   8   2  12        8.22        5.26      6.57 o 
   9   2  12       29.83       25.21      8.81 o 
  10   2  12       61.94       60.47     19.20 o 
 -14   3  12        4.08      -10.69     11.54 o 
 -13   3  12      190.10      187.56     30.86 o 
 -12   3  12      148.23      145.39     26.76 o 
 -11   3  12       77.56       63.12     18.07 o 
 -10   3  12       22.41       18.07     10.56 o 
  -9   3  12        0.65        5.06      7.97 o 
  -8   3  12       64.62       64.57     15.52 o 
  -7   3  12      194.34      174.49     25.10 o 
  -6   3  12        3.75       11.27     10.48 o 
  -5   3  12        0.40        2.16      2.85 o 
  -4   3  12      211.89      198.99     14.52 o 
  -3   3  12       48.51       48.69      6.59 o 
  -2   3  12      115.32       99.35      9.49 o 
  -1   3  12       20.24       15.98      4.59 o 
   0   3  12       15.63       17.13      5.68 o 
   1   3  12       32.26       23.57      6.86 o 
   2   3  12      165.56      134.46     15.46 o 
   3   3  12      238.54      229.79     20.01 o 
   4   3  12       37.29       43.63      8.94 o 
   5   3  12       12.46        5.22      7.61 o 
   6   3  12        5.69        9.86     15.86 o 
   7   3  12       48.76       42.79     15.57 o 
   8   3  12        0.07       -5.74      7.76 o 
 -12   4  12       78.97       88.47     21.51 o 
 -11   4  12       37.75       35.30     14.44 o 
 -10   4  12       93.47      112.29     23.59 o 
  -9   4  12        0.03       -7.99      8.25 o 
  -8   4  12       32.56       53.91     16.29 o 
  -7   4  12       88.42      116.25     22.07 o 
  -6   4  12      510.45      556.40     45.10 o 
  -5   4  12       15.14       35.12     12.86 o 
  -4   4  12        1.64        0.65      3.44 o 
  -3   4  12       61.18       77.95     12.19 o 
  -2   4  12      273.44      280.55     22.26 o 
  -1   4  12        0.17       -2.24      3.59 o 
   0   4  12        7.23        6.68      3.00 o 
   1   4  12       81.64       86.89     19.98 o 
   2   4  12       58.10       23.27     11.57 o 
   3   4  12      170.72      137.90     24.86 o 
   4   4  12        5.90       -8.12      8.28 o 
   5   4  12        7.37       11.72      9.36 o 
   6   4  12        3.27       -5.03      8.98 o 
   7   4  12      146.90      191.09     32.09 o 
  -9   5  12       20.80       38.58     14.97 o 
  -8   5  12        2.08        1.59      6.95 o 
  -7   5  12       50.23       38.06     12.59 o 
  -6   5  12        0.12       -7.70      7.70 o 
  -5   5  12      280.81      290.96     33.49 o 
  -4   5  12       10.57       11.45      5.97 o 
  -3   5  12      189.44      225.13     21.61 o 
  -2   5  12      147.93      165.20     17.97 o 
  -1   5  12      219.45      224.47     21.49 o 
   0   5  12       51.50       67.85     11.70 o 
   1   5  12        5.74        9.14     11.02 o 
   2   5  12      109.82      151.95     27.59 o 
   3   5  12       21.77       18.91     14.02 o 
   4   5  12      196.67      227.24     33.60 o 
 -15   1  13      188.18      195.52     21.11 o 
 -14   1  13        9.28        6.12      5.09 o 
 -13   1  13        0.31        3.98      6.00 o 
 -12   1  13        6.99       -2.27     10.60 o 
 -11   1  13        9.86       10.47      5.50 o 
 -10   1  13       40.45       47.84      9.53 o 
  -9   1  13       48.42       54.79     10.43 o 
  -8   1  13      799.91      825.67     36.87 o 
  -7   1  13      150.20      131.92     21.24 o 
  -6   1  13       33.37       47.65     12.66 o 
  -5   1  13      140.17      149.30     14.93 o 
  -4   1  13       26.47       23.34      6.44 o 
  -3   1  13        0.97        1.88      4.22 o 
  -2   1  13       50.88       39.54      8.15 o 
  -1   1  13        5.59        8.02      4.30 o 
   0   1  13      260.78      233.09     19.36 o 
   1   1  13       10.40        3.55      5.01 o 
   2   1  13       24.89       27.97      8.18 o 
   3   1  13      174.03      213.16     20.12 o 
   4   1  13        2.19        4.95      4.44 o 
   5   1  13        0.27       11.46      5.80 o 
   6   1  13       23.00       31.05      9.13 o 
   7   1  13       55.56       55.27     11.94 o 
   8   1  13        4.13       -0.34      5.00 o 
   9   1  13      211.78      213.16     24.06 o 
 -14   2  13       33.39       42.09     10.46 o 
 -13   2  13        8.50       12.59      9.06 o 
 -12   2  13        0.97        4.10      6.58 o 
 -11   2  13        2.43       -0.59      6.74 o 
 -10   2  13      292.78      339.97     36.94 o 
  -9   2  13        4.22        3.72      7.76 o 
  -8   2  13      510.55      524.81     43.44 o 
  -7   2  13       11.36        7.67      4.22 o 
  -6   2  13        5.16        3.50      3.81 o 
  -5   2  13      334.85      316.54     20.67 o 
  -4   2  13        0.01       -2.21      3.11 o 
  -3   2  13        3.77       11.26      4.10 o 
  -2   2  13        1.41        1.21      2.93 o 
  -1   2  13      684.47      698.85     32.65 o 
   0   2  13       70.36       64.68     14.90 o 
   1   2  13       10.62        0.51      3.79 o 
   2   2  13        4.32        3.37      4.33 o 
   3   2  13       19.24       12.36      5.55 o 
   4   2  13      181.71      195.39     19.61 o 
   5   2  13        6.46        5.20      7.69 o 
   6   2  13      226.78      215.20     22.14 o 
   7   2  13        8.00       -0.59      4.12 o 
   8   2  13       11.19        1.85      5.53 o 
   9   2  13       45.98       39.16     17.90 o 
 -13   3  13      348.66      374.19     43.97 o 
 -12   3  13        6.09       -0.11      5.53 o 
 -11   3  13      232.40      205.24     31.16 o 
 -10   3  13       29.20       28.87     12.11 o 
  -9   3  13       16.63       20.97     11.54 o 
  -8   3  13      256.02      269.13     18.88 o 
  -7   3  13       18.81       19.38      5.87 o 
  -6   3  13      542.99      574.94     26.16 o 
  -5   3  13       22.45       25.15      5.96 o 
  -4   3  13      546.90      552.44     22.58 o 
  -3   3  13       19.98       29.76      5.89 o 
  -2   3  13       20.73       21.52      5.20 o 
  -1   3  13       35.60       42.14      6.76 o 
   0   3  13        3.41        9.76      5.02 o 
   1   3  13      144.01      113.97     14.01 o 
   2   3  13      339.87      377.01     25.59 o 
   3   3  13      157.55      200.98     19.47 o 
   4   3  13       82.35       62.41     12.97 o 
   5   3  13      221.75      292.65     25.13 o 
   6   3  13        0.04        3.93      8.33 o 
   7   3  13      108.48      110.67     17.48 o 
 -11   4  13       30.68       26.32     12.25 o 
 -10   4  13      291.46      298.33     38.03 o 
  -9   4  13       10.60       17.06     10.69 o 
  -8   4  13       56.38       42.38     14.57 o 
  -7   4  13       12.43        8.06      9.31 o 
  -6   4  13      465.43      492.53     43.86 o 
  -5   4  13      312.92      332.35     35.19 o 
  -4   4  13       36.42       26.53      8.84 o 
  -3   4  13       45.91       37.84      9.22 o 
  -2   4  13        1.86       15.05      6.36 o 
  -1   4  13      163.60      167.30     17.77 o 
   0   4  13      192.69      190.37     30.15 o 
   1   4  13       33.47       11.92     10.32 o 
   2   4  13        0.94        1.82      7.30 o 
   3   4  13       33.20       36.78     14.79 o 
   4   4  13      339.60      340.78     41.42 o 
   5   4  13       10.30        3.07      7.80 o 
   6   4  13       91.94       97.69     23.93 o 
  -8   5  13      432.32      434.97     45.86 o 
  -7   5  13        0.06        2.52      7.83 o 
  -6   5  13       97.11       89.23     20.25 o 
  -5   5  13       84.19       69.88     12.98 o 
  -4   5  13        4.07       -4.21      4.61 o 
  -3   5  13      387.47      410.16     29.49 o 
  -2   5  13      242.68      264.86     23.16 o 
  -1   5  13       81.50       71.80     12.33 o 
   0   5  13       25.64       43.14     16.60 o 
   1   5  13        7.92       -0.06      4.39 o 
   2   5  13      134.89      161.25     29.63 o 
 -14   0  14      148.58      138.44     25.29 o 
 -13   0  14        0.15        4.88      6.59 o 
 -12   0  14       14.93       13.24      9.08 o 
 -11   0  14      187.14      184.06     26.92 o 
 -10   0  14      517.36      606.67     47.91 o 
  -9   0  14      193.70      201.95     27.73 o 
  -8   0  14      396.62      368.29     36.09 o 
  -7   0  14     1062.31     1203.73     64.31 o 
  -6   0  14      556.13      575.82     44.07 o 
  -5   0  14        0.01       -4.34      5.42 o 
  -4   0  14      362.44      340.80     33.53 o 
  -3   0  14       10.60        3.87      6.07 o 
  -2   0  14      307.49      300.90     31.78 o 
  -1   0  14      493.10      462.91     39.54 o 
   0   0  14      302.22      285.91     31.94 o 
   1   0  14       55.96       55.48     15.66 o 
   2   0  14      370.54      346.67     36.11 o 
   3   0  14      685.95      609.98     49.19 o 
   4   0  14        0.07       -5.36      6.95 o 
   5   0  14       53.08       69.80     17.90 o 
   6   0  14       63.00       52.54     15.90 o 
   7   0  14      235.79      257.02     36.11 o 
   8   0  14        0.06      -10.02     10.02 o 
 -14   1  14      233.21      252.42     23.95 o 
 -13   1  14        5.94        0.27      3.91 o 
 -12   1  14       38.40       31.12      8.76 o 
 -11   1  14      207.10      185.91     19.40 o 
 -10   1  14      133.28      118.83     15.49 o 
  -9   1  14       72.15       60.45     11.02 o 
  -8   1  14     1305.68     1333.79     69.73 o 
  -7   1  14      582.71      520.48     42.83 o 
  -6   1  14        0.19       -5.59      5.59 o 
  -5   1  14      267.89      265.80     17.16 o 
  -4   1  14        8.30        4.44      3.51 o 
  -3   1  14      424.14      379.20     24.91 o 
  -2   1  14      419.45      458.66     27.63 o 
  -1   1  14      555.68      550.04     30.53 o 
   0   1  14      755.44      680.82     44.11 o 
   1   1  14      813.50      820.89     55.41 o 
   2   1  14      430.29      395.64     42.53 o 
   3   1  14      142.32      135.41     16.94 o 
   4   1  14       80.14      116.49     16.01 o 
   5   1  14       17.73       36.49      9.57 o 
   6   1  14      183.45      196.23     21.97 o 
   7   1  14      202.77      303.11     27.42 o 
   8   1  14       75.78       66.54     13.71 o 
 -14   2  14        1.51       26.83     13.12 o 
 -13   2  14      107.93      112.36     24.20 o 
 -12   2  14       13.73       19.85     10.59 o 
 -11   2  14       28.84       31.39     12.64 o 
 -10   2  14       18.11       10.63      9.47 o 
  -9   2  14      612.08      672.51     52.05 o 
  -8   2  14      482.32      508.80     53.45 o 
  -7   2  14       80.72       87.01     11.97 o 
  -6   2  14       24.57       19.89      6.20 o 
  -5   2  14       88.61       98.79     12.30 o 
  -4   2  14      214.23      181.58     14.03 o 
  -3   2  14      163.68      158.58     13.65 o 
  -2   2  14       92.60       81.72     11.94 o 
  -1   2  14       52.29       45.99      9.46 o 
   0   2  14     1029.43     1023.94     42.40 o 
   1   2  14        0.11       -0.04      8.36 o 
   2   2  14      104.04       99.85     14.03 o 
   3   2  14        0.05       -5.05      5.05 o 
   4   2  14       30.03       41.52     10.07 o 
   5   2  14        0.30        1.07      9.92 o 
   6   2  14       49.29       46.05     11.85 o 
   7   2  14      279.46      315.52     28.24 o 
   8   2  14       20.28       23.92     10.23 o 
 -12   3  14      179.85      202.39     32.75 o 
 -11   3  14        5.11       18.80     11.08 o 
 -10   3  14       82.94       89.71     21.47 o 
  -9   3  14      186.55      189.09     29.01 o 
  -8   3  14      558.61      584.23     49.27 o 
  -7   3  14       40.45       39.83     14.25 o 
  -6   3  14        4.74        7.50      3.97 o 
  -5   3  14      138.86      130.42     13.24 o 
  -4   3  14        0.20       -3.01      3.01 o 
  -3   3  14        5.83        5.23      3.77 o 
  -2   3  14        3.81        1.73      2.80 o 
  -1   3  14       19.75       11.24      5.18 o 
   0   3  14        1.18        3.46      6.36 o 
   1   3  14      123.33      104.39     14.03 o 
   2   3  14      117.86      113.75     24.68 o 
   3   3  14        0.00       -3.93      9.59 o 
   4   3  14       12.26        7.78      6.12 o 
   5   3  14        3.66       15.69      6.93 o 
   6   3  14       31.08       29.86      8.28 o 
 -10   4  14        2.84       -3.62      8.47 o 
  -9   4  14        2.07       12.05      9.04 o 
  -8   4  14       19.37       20.12      9.37 o 
  -7   4  14        1.49       -6.01      6.95 o 
  -6   4  14      116.37      142.39     25.02 o 
  -5   4  14        0.17        1.79      4.43 o 
  -4   4  14       22.59       10.01      6.72 o 
  -3   4  14       32.88       27.33      8.74 o 
  -2   4  14       13.06        1.39      5.70 o 
  -1   4  14       35.89       57.69     18.67 o 
   0   4  14        5.90       14.96     10.91 o 
   1   4  14      196.74      196.47     31.14 o 
   2   4  14        4.03       21.55     11.38 o 
   3   4  14       17.99       19.92     12.22 o 
   4   4  14       71.01       90.61     23.89 o 
  -6   5  14       14.57       22.08      8.47 o 
  -5   5  14      111.33      135.34     18.59 o 
  -4   5  14       40.09       48.37     11.13 o 
  -3   5  14      145.58      151.93     18.69 o 
  -2   5  14       49.57       41.19     10.62 o 
  -1   5  14       66.58       73.29     21.71 o 
   0   5  14      114.51       74.40     21.97 o 
 -14   1  15       22.50        4.41     20.98 o 
 -13   1  15       15.38       18.53      8.31 o 
 -12   1  15        0.67       10.81      6.19 o 
 -11   1  15      744.89      753.19     40.12 o 
 -10   1  15       14.35       21.20      9.36 o 
  -9   1  15        5.83       16.74     10.12 o 
  -8   1  15      336.00      347.19     36.90 o 
  -7   1  15       11.00       -0.70      4.62 o 
  -6   1  15        0.12       -0.47      3.76 o 
  -5   1  15       10.27       11.68      4.64 o 
  -4   1  15       96.52       95.49     20.81 o 
  -3   1  15       10.27        9.98      5.86 o 
  -2   1  15      527.62      514.89     33.82 o 
  -1   1  15      346.31      384.70     26.59 o 
   0   1  15       79.78       66.80     11.70 o 
   1   1  15      578.76      553.89     33.08 o 
   2   1  15       75.69       78.98     13.41 o 
   3   1  15       66.65       83.72     13.53 o 
   4   1  15        4.06        8.66      6.19 o 
   5   1  15        3.31        5.93      5.33 o 
   6   1  15        7.99       13.91      7.12 o 
   7   1  15       33.60       47.13     12.68 o 
 -13   2  15        2.49        0.36      5.92 o 
 -12   2  15      175.35      194.70     31.11 o 
 -11   2  15        4.84      -12.61     12.61 o 
 -10   2  15       11.17       23.44     10.74 o 
  -9   2  15      491.19      537.07     43.44 o 
  -8   2  15       10.45       10.09      5.55 o 
  -7   2  15       66.07       71.65     11.49 o 
  -6   2  15       35.55       45.76      9.92 o 
  -5   2  15       94.78       99.09     11.05 o 
  -4   2  15       41.27       44.73      7.72 o 
  -3   2  15      266.08      308.88     23.25 o 
  -2   2  15       22.83       38.30     12.04 o 
  -1   2  15      424.45      432.55     28.35 o 
   0   2  15      454.49      464.43     33.37 o 
   1   2  15       46.58       42.85      9.98 o 
   2   2  15      204.77      204.00     28.64 o 
   3   2  15       90.32       91.37     23.21 o 
   4   2  15       32.27       20.01      7.66 o 
   5   2  15       39.12       43.76     11.33 o 
   6   2  15      250.80      233.93     24.91 o 
 -11   3  15      191.64      248.82     36.32 o 
 -10   3  15      138.62      126.95     25.36 o 
  -9   3  15      416.26      468.80     46.47 o 
  -8   3  15       93.90       93.47     21.01 o 
  -7   3  15       35.26       33.65     12.29 o 
  -6   3  15      159.00      177.21     27.26 o 
  -5   3  15      146.00      164.80     16.50 o 
  -4   3  15      350.52      376.84     20.62 o 
  -3   3  15      181.84      206.08     15.32 o 
  -2   3  15       49.96       62.62     10.73 o 
  -1   3  15       76.96       81.76     12.84 o 
   0   3  15      455.40      446.85     28.87 o 
   1   3  15        0.63        0.25      3.85 o 
   2   3  15        4.77        4.74      7.22 o 
   3   3  15      280.03      283.02     24.86 o 
   4   3  15        3.82        7.10      6.21 o 
   5   3  15      311.70      346.27     29.29 o 
  -9   4  15       32.82       46.10     16.84 o 
  -8   4  15        0.55        2.10      7.70 o 
  -7   4  15       23.68       21.81     13.67 o 
  -6   4  15        8.70        9.68      7.47 o 
  -5   4  15      266.75      289.34     34.82 o 
  -4   4  15        0.85       -1.21      9.56 o 
  -3   4  15      140.86      188.84     32.55 o 
  -2   4  15        0.23       -5.48      5.48 o 
  -1   4  15      292.87      362.84     44.09 o 
   0   4  15      554.32      614.70     56.71 o 
   1   4  15       71.98       68.77     20.55 o 
   2   4  15       20.91        6.07      9.99 o 
 -13   0  16       23.05       17.73     10.13 o 
 -12   0  16       72.99       63.88     18.39 o 
 -11   0  16     1889.93     1952.07     93.66 o 
 -10   0  16      962.58     1118.86     69.73 o 
  -9   0  16       44.11       48.28     14.57 o 
  -8   0  16      344.34      345.06     37.93 o 
  -7   0  16       18.01       28.56     11.78 o 
  -6   0  16      189.34      185.77     27.49 o 
  -5   0  16       71.53       72.16     17.32 o 
  -4   0  16      195.54      178.92     26.81 o 
  -3   0  16      114.56      125.33     22.57 o 
  -2   0  16       52.87       35.05     12.60 o 
  -1   0  16     2217.89     2254.39     95.75 o 
   0   0  16      207.49      231.30     30.80 o 
   1   0  16       10.44       -5.16      6.14 o 
   2   0  16        0.54        0.83      4.20 o 
   3   0  16      351.48      360.40     41.01 o 
   4   0  16       25.62       34.55     13.53 o 
   5   0  16        0.95       10.10      9.87 o 
   6   0  16        2.87       -4.92      8.48 o 
 -13   1  16        3.94       -7.59      7.59 o 
 -12   1  16        1.29        1.80      8.07 o 
 -11   1  16       10.29       27.62     12.11 o 
 -10   1  16      138.00      110.37     23.11 o 
  -9   1  16       19.95       22.28     11.79 o 
  -8   1  16       35.79       29.83      8.13 o 
  -7   1  16      276.95      258.89     22.57 o 
  -6   1  16       12.89        7.91      4.34 o 
  -5   1  16      153.69      129.47     16.12 o 
  -4   1  16        9.85        3.11      4.05 o 
  -3   1  16        1.63        2.68      5.50 o 
  -2   1  16      274.17      220.92     21.01 o 
  -1   1  16        2.69       -4.43      4.43 o 
   0   1  16       27.93       43.52     11.36 o 
   1   1  16       62.64       76.03     12.93 o 
   2   1  16       72.12       60.47     12.91 o 
   3   1  16       49.23       49.48     11.58 o 
   4   1  16      216.48      249.37     25.05 o 
   5   1  16       58.92       73.75     13.73 o 
   6   1  16      193.64      213.84     28.80 o 
 -12   2  16        5.72        7.20      8.44 o 
 -11   2  16      612.14      571.78     53.30 o 
 -10   2  16      156.07      164.31     18.43 o 
  -9   2  16      175.79      192.56     19.31 o 
  -8   2  16       25.09       43.49     11.65 o 
  -7   2  16       15.60       13.01      6.23 o 
  -6   2  16      137.33      131.91     13.14 o 
  -5   2  16       83.86       75.92     10.15 o 
  -4   2  16       19.07       29.40      9.06 o 
  -3   2  16      574.15      526.70     44.19 o 
  -2   2  16      458.55      434.24     29.23 o 
  -1   2  16       89.94       85.93     13.56 o 
   0   2  16       93.72       94.24     15.90 o 
   1   2  16        0.21      108.68    168.64 o 
   2   2  16       82.14       71.34     12.91 o 
   3   2  16      192.75      189.78     21.35 o 
   4   2  16        4.11       -6.14      6.14 o 
   5   2  16       11.35        0.42     21.21 o 
 -10   3  16       67.43       55.23     16.15 o 
  -9   3  16       20.07       45.69     15.71 o 
  -8   3  16      106.61      102.39     22.58 o 
  -7   3  16       84.77       79.44     19.73 o 
  -6   3  16        1.54       -3.73      8.08 o 
  -5   3  16        0.08       -2.67      5.32 o 
  -4   3  16        3.68       -3.61      6.05 o 
  -3   3  16       15.60       19.52     10.83 o 
  -2   3  16      159.47      122.29     15.39 o 
  -1   3  16       19.33       35.49      8.54 o 
   0   3  16       20.90       12.15      6.03 o 
   1   3  16        5.27        5.11     11.93 o 
   2   3  16        4.17       -0.95      6.83 o 
   3   3  16        0.46      -10.03     10.03 o 
  -7   4  16       68.41       48.32     15.67 o 
  -6   4  16       27.12       48.64     45.51 o 
  -5   4  16       97.07      102.96     16.39 o 
  -4   4  16      159.96      200.15     22.30 o 
  -3   4  16       71.85       69.65     13.49 o 
  -2   4  16        0.33      -11.20     11.38 o 
  -1   4  16       66.84       64.81     20.52 o 
   0   4  16        0.40        0.33      5.44 o 
 -12   1  17       12.75      -10.73     10.73 o 
 -11   1  17       12.15        6.86      8.11 o 
 -10   1  17      435.55      360.67     41.76 o 
  -9   1  17       53.40       44.41     10.96 o 
  -8   1  17       22.71       21.88     14.57 o 
  -7   1  17       10.73       20.20      9.35 o 
  -6   1  17       38.27       41.66     10.05 o 
  -5   1  17       27.34       16.34      6.43 o 
  -4   1  17       47.30       43.25     10.26 o 
  -3   1  17      221.44      213.05     24.45 o 
  -2   1  17       57.91       37.40     10.58 o 
  -1   1  17      159.35      150.52     18.28 o 
   0   1  17       72.27       73.13     20.61 o 
   1   1  17       77.81       86.22     14.71 o 
   2   1  17        3.96        1.71     17.00 o 
   3   1  17        6.97       -3.30      4.10 o 
   4   1  17       59.29       64.71     13.67 o 
 -11   2  17      129.94       99.35     22.53 o 
 -10   2  17       44.90       50.32     17.17 o 
  -9   2  17       37.22       36.95      9.29 o 
  -8   2  17       35.46       42.62      9.79 o 
  -7   2  17      205.13      230.34     18.22 o 
  -6   2  17        0.09       -4.47      4.47 o 
  -5   2  17      255.52      281.49     19.96 o 
  -4   2  17        0.01       -2.70      4.25 o 
  -3   2  17      426.43      408.10     36.28 o 
  -2   2  17        9.54        0.85      4.95 o 
  -1   2  17       47.53       37.52      9.59 o 
   0   2  17      190.98      198.44     41.96 o 
   1   2  17       10.34       15.59      7.29 o 
   2   2  17      151.46      184.20     21.47 o 
   3   2  17        2.27        9.36      6.19 o 
  -9   3  17       89.88      103.72     24.07 o 
  -8   3  17       38.91       38.16     15.26 o 
  -7   3  17        2.55       -5.29      8.73 o 
  -6   3  17      578.87      608.39     39.26 o 
  -5   3  17        0.73       -5.51      5.51 o 
  -4   3  17      594.56      683.87     61.59 o 
  -3   3  17      581.80      735.62     63.87 o 
  -2   3  17        0.82        2.13      5.35 o 
  -1   3  17      112.93      103.64     25.07 o 
   0   3  17       72.37       80.49     21.64 o 
   1   3  17       33.33       22.18     12.34 o 
 -11   0  18      338.53      352.27     42.65 o 
  -9   0  18       23.17       32.37     13.95 o 
  -8   0  18       38.86       38.04     14.22 o 
  -7   0  18       21.27       17.08     11.47 o 
  -6   0  18      142.21      120.28     24.74 o 
  -5   0  18      300.97      328.02     38.26 o 
  -4   0  18      110.82       78.97     19.61 o 
  -3   0  18        3.36        6.19      7.71 o 
  -2   0  18      527.95      470.76     46.59 o 
  -1   0  18       68.38       75.83     19.32 o 
   0   0  18      116.25      148.01     26.86 o 
   1   0  18      109.07       99.18     23.92 o 
   2   0  18       72.97       66.96     20.55 o 
   3   0  18      149.72      167.36     30.58 o 
 -10   1  18       13.06       13.21      9.55 o 
  -9   1  18       37.84       24.50      8.32 o 
  -8   1  18        0.53        5.24      9.23 o 
  -7   1  18       27.41       22.35      8.12 o 
  -6   1  18        9.85        9.56     14.57 o 
  -5   1  18       23.32       30.94      9.09 o 
  -4   1  18      362.14      348.65     28.18 o 
  -3   1  18        0.15        7.83      4.86 o 
  -2   1  18       20.97       50.95     11.53 o 
  -1   1  18      254.99      260.73     25.25 o 
   0   1  18       56.44       76.14     14.13 o 
   1   1  18       27.69       34.31     10.14 o 
   2   1  18      103.68      136.80     19.12 o 
   3   1  18      120.81      124.50     18.99 o 
  -9   2  18        5.42       -3.90      8.89 o 
  -8   2  18       24.15       18.33      8.16 o 
  -7   2  18        5.22       -2.79      5.24 o 
  -6   2  18      118.36       99.39     15.21 o 
  -5   2  18       23.49       20.95      9.59 o 
  -4   2  18      269.49      259.84     24.32 o 
  -3   2  18      191.34      156.29     21.93 o 
  -2   2  18        5.87        1.42     13.03 o 
  -1   2  18       78.43       88.83     15.01 o 
   0   2  18       57.07       59.89     18.85 o 
   1   2  18      115.33      113.81     17.43 o 
  -5   3  18        5.82        2.21     16.38 o 
  -4   3  18      124.41      119.50     27.11 o 
  -3   3  18        0.62      -11.68     11.68 o 
  -2   3  18        4.03        4.72      6.95 o 
  -8   1  19       29.13       22.52      9.25 o 
  -7   1  19        1.74       -5.50      5.50 o 
  -6   1  19       12.59        3.03      5.53 o 
  -5   1  19      111.68      117.29     17.09 o 
  -4   1  19      523.53      477.67     34.27 o 
  -3   1  19       48.52       39.50     19.79 o 
  -2   1  19        8.13       15.17      7.81 o 
  -1   1  19       85.25      100.91     16.75 o 
   0   1  19       11.71       14.58      7.33 o 
  -6   2  19      111.66      164.75     31.89 o 
  -5   2  19       28.64       14.73      7.71 o 
  -4   2  19      173.56      195.12     21.83 o 
  -3   2  19      100.20       78.42     14.28 o 
  -2   2  19       39.47       37.31     10.09 o 
                                                 
